# Supplementary material for: Data mining and clinical observational study on the association between smoking and premature ovarian insufficiency
Source: Front Endocrinol (Lausanne). 2026 Jun 19;17:1851076. doi: 10.3389/fendo.2026.1851076 (PMC13327853; doi:10.3389/fendo.2026.1851076)
Supplement: Supplementary file 1 [file Table1.xls]

## Sheet: Sheet1
No.1	1	25	28.11	unmarried	0	0	Higher	Town	poverty	No	Yes	Yes	Yes	No	No	No	No	No	No	No	13	161	8	90	Yes	No	No	Still smoking	30	15	21	0	No	0	No	Relying entirely on buying groceries and cooking	Pure water	5	Bone loss	Yes	No	No	16	99	19	1	11	4	29
No.2	1	36	31.17	unmarried	2	1	Higher	Country	well-off	No	No	No	No	No	Yes	No	No	No	No	No	13	40	6	10	No	No	No	Never smoking	0	0	0	0	No	0	No	Relying entirely on buying groceries and cooking	Pure water	7	Bone normal	Yes	No	No	38	90	6	5	25	18.5	16.5
No.3	1	25	21.69	Married	1	0	Primary	City	opulence	No	No	No	No	Yes	No	No	Yes	No	No	No	15	52	2	50	Yes	No	No	Still smoking	8	13	18	0	No	0	Yes	Hybrid mode	Pure water	7	Bone normal	No	No	No	69	53	8	4	32.5	22	39
No.4	1	19	26.51	Married	7	2	Primary	Country	opulence	No	No	Yes	No	No	No	No	No	No	No	Yes	16	120	5	90	Yes	Yes	No	Never smoking	0	0	0	0	No	0	Yes	Hybrid mode	Tap water	7	Bone loss	No	No	No	27	11	21	3	22.5	21.5	4.5
No.5	1	18	32.31	unmarried	7	1	Secondary	City	Low-income	Yes	Yes	No	Yes	No	Yes	No	No	No	No	No	12	154	5	20	Yes	No	No	Never smoking	0	0	0	0	No	0	Yes	Hybrid mode	Tap water	4	Bone loss	Yes	No	No	0	96	18	3	41.5	13.5	15.5
No.6	1	27	35.53	Married	4	3	Higher	Town	poverty	No	No	No	No	No	No	No	No	No	No	No	11	86	3	80	No	No	No	Never smoking	0	0	0	0	No	0	No	Rely entirely on takeout or restaurants	Pure water	6	Bone loss	No	No	No	20	4	14	0	7.5	16	2.5
No.7	1	35	24.7	unmarried	0	0	Higher	Country	opulence	No	No	Yes	No	No	No	Yes	No	Yes	No	No	16	109	3	20	No	Yes	No	Still smoking	2	9	23	0	Yes	51	No	Rely entirely on takeout or restaurants	Tap water	7	Bone normal	No	No	No	8	51	1	6	30.5	33.5	3.5
No.8	1	30	24.67	Married	6	2	Higher	Country	opulence	No	No	No	Yes	No	No	No	Yes	No	No	No	16	157	3	70	No	Yes	No	Quit smoking	0	7	25	13	No	0	No	Hybrid mode	Pure water	3	Bone normal	No	No	No	28	83	21	0	12	32	2
No.9	1	36	25.84	unmarried	5	2	Primary	City	Low income	No	No	No	Yes	No	No	No	No	No	No	No	15	76	4	100	No	No	Yes	Never smoking	0	0	0	0	No	0	No	Rely entirely on takeout or restaurants	Pure water	4	Bone loss	No	No	No	68	14	3	7	1.5	39.5	4
No.10	1	26	30.1	Married	4	1	Secondary	Town	opulence	No	Yes	Yes	No	No	No	No	No	No	No	Yes	14	149	10	100	Yes	Yes	No	Quit smoking	0	6	22	6	No	0	Yes	Hybrid mode	Tap water	4	Bone loss	No	No	No	88	35	5	3	6.5	16	4
No.11	1	24	24.4	unmarried	4	0	Secondary	Country	poverty	No	No	No	No	No	No	No	No	No	No	No	15	120	1	90	Yes	Yes	Yes	Never smoking	0	0	0	0	No	0	No	Relying entirely on buying groceries and cooking	Pure water	5	Bone normal	No	No	No	8	90	5	2	4.5	14.5	14
No.12	1	31	35.99	Married	2	1	Secondary	Country	opulence	No	No	No	Yes	No	No	No	No	No	No	No	13	142	4	50	Yes	No	No	Never smoking	0	0	0	0	No	0	No	Hybrid mode	Tap water	1	Bone loss	No	No	No	56	76	5	4	23.5	15	17.5
No.13	1	31	27.66	Married	2	1	Higher	City	Upper-middle income	No	No	Yes	No	No	No	No	No	No	No	No	12	42	10	40	No	No	No	Never smoking	0	0	0	0	Yes	116	No	Hybrid mode	Pure water	7	Bone normal	No	No	No	100	42	16	2	37	41	7
No.14	1	38	17.24	Married	8	3	Secondary	City	well-off	No	No	Yes	Yes	No	No	No	No	No	No	No	13	149	6	60	Yes	No	No	Never smoking	0	0	0	0	No	0	No	Relying entirely on buying groceries and cooking	Tap water	1	Bone loss	No	No	No	86	48	0	1	13	18	8
No.15	1	33	20.87	Married	1	0	Higher	Country	Upper-middle income	No	No	No	Yes	No	No	No	No	No	No	No	14	90	4	80	Yes	No	Yes	Never smoking	0	0	0	0	No	0	No	Relying entirely on buying groceries and cooking	Pure water	5	Bone normal	No	No	Yes	80	29	13	5	36	29.5	37.5
No.16	1	24	18	Married	2	0	Primary	City	poverty	No	No	No	No	No	No	No	No	No	No	No	14	131	4	30	Yes	No	No	Never smoking	0	0	0	0	No	0	Yes	Hybrid mode	Pure water	0	Bone normal	No	Yes	No	6	28	12	0	13	7.5	5
No.17	1	18	32.38	Married	1	0	Secondary	Town	Low income	No	No	No	Yes	No	No	No	No	No	No	Yes	13	111	4	80	No	No	No	Still smoking	5	12	27	0	No	0	Yes	Hybrid mode	Pure water	7	Bone normal	No	No	No	1	83	14	1	36	4	22
No.18	1	39	29.32	unmarried	7	1	Secondary	City	well-off	No	No	No	No	No	No	No	No	No	No	Yes	11	127	6	90	Yes	No	No	Still smoking	1	12	27	0	No	0	Yes	Hybrid mode	Pure water	7	Bone loss	No	No	No	81	38	0	0	38.5	36	31
No.19	1	30	33.69	unmarried	4	0	Primary	City	opulence	No	Yes	No	No	No	No	No	No	No	No	Yes	11	61	8	80	No	Yes	No	Never smoking	0	0	0	0	No	0	Yes	Relying entirely on buying groceries and cooking	Tap water	3	Bone normal	No	No	No	1	40	17	1	4	34.5	34.5
No.20	1	31	29.44	Married	6	2	Higher	Country	well-off	No	No	Yes	No	No	No	No	No	No	No	No	15	107	6	20	No	No	No	Never smoking	0	0	0	0	No	0	No	Hybrid mode	Tap water	2	Bone normal	No	No	No	56	22	6	3	39.5	12	26.5
No.21	1	24	25.66	Married	3	2	Secondary	Town	poverty	Yes	No	Yes	No	No	No	No	No	No	No	No	15	127	8	20	No	No	No	Quit smoking	0	15	20	10	Yes	163	No	Relying entirely on buying groceries and cooking	Tap water	3	Bone loss	No	Yes	No	68	70	13	2	40	12	23
No.22	1	29	25.42	Married	1	0	Secondary	City	Low income	No	Yes	No	No	No	No	No	No	No	No	No	12	109	9	80	No	Yes	No	Never smoking	0	0	0	0	No	0	Yes	Hybrid mode	Tap water	7	Osteoporosis	No	No	No	34	36	0	0	1.5	8.5	20
No.23	1	20	19.87	unmarried	7	3	Higher	City	opulence	No	Yes	No	Yes	No	No	Yes	No	No	No	No	16	174	1	100	Yes	No	No	Never smoking	0	0	0	0	No	0	No	Hybrid mode	Tap water	3	Bone loss	No	No	No	66	97	8	7	8.5	34.5	10.5
No.24	1	20	31.97	unmarried	8	0	Higher	Town	Low income	No	No	Yes	No	No	No	No	No	No	No	No	12	46	3	20	Yes	No	No	Never smoking	0	0	0	0	No	0	No	Hybrid mode	Pure water	6	Osteoporosis	No	No	No	90	33	1	7	35	19.5	40
No.25	1	39	22.71	unmarried	8	3	Secondary	Country	well-off	No	Yes	No	No	Yes	No	No	No	No	No	Yes	12	67	7	40	Yes	Yes	No	Never smoking	0	0	0	0	No	0	No	Relying entirely on buying groceries and cooking	Tap water	1	Osteoporosis	No	No	No	76	89	21	3	37	18.5	41.5
No.26	1	26	34.83	Married	1	0	Primary	Town	Upper-middle income	No	No	No	No	No	No	No	No	Yes	No	No	12	159	6	60	Yes	No	No	Never smoking	0	0	0	0	No	0	No	Relying entirely on buying groceries and cooking	Tap water	3	Osteoporosis	No	No	No	94	31	15	7	32.5	11.5	16.5
No.27	1	33	29.14	unmarried	2	1	Higher	City	Upper-middle income	No	No	Yes	No	No	No	No	No	Yes	No	Yes	11	106	5	80	No	No	Yes	Still smoking	7	9	26	0	No	0	No	Hybrid mode	Tap water	1	Bone loss	No	No	No	43	77	15	5	1.5	28.5	0
No.28	1	38	24.63	unmarried	1	0	Primary	City	well-off	No	No	No	Yes	No	No	No	No	No	Yes	No	11	131	7	20	Yes	No	No	Still smoking	36	5	26	0	Yes	209	Yes	Relying entirely on buying groceries and cooking	Pure water	0	Bone normal	No	No	No	8	53	17	0	38.5	36.5	5
No.29	1	24	31.62	Married	2	1	Secondary	Town	well-off	Yes	No	No	No	No	No	Yes	No	No	No	No	12	133	6	70	Yes	Yes	No	Never smoking	0	0	0	0	No	0	Yes	Rely entirely on takeout or restaurants	Pure water	6	Bone normal	No	No	No	62	20	12	1	29.5	16.5	10.5
No.30	1	31	25.12	unmarried	6	1	Secondary	Town	poverty	No	No	No	No	No	No	Yes	Yes	No	No	No	12	54	1	20	Yes	No	No	Never smoking	0	0	0	0	No	0	Yes	Relying entirely on buying groceries and cooking	Pure water	0	Bone normal	No	No	No	54	54	9	2	21	7	0.5
No.31	1	28	34.04	unmarried	4	0	Higher	Town	poverty	No	No	No	Yes	No	No	Yes	No	No	No	No	13	137	3	50	Yes	No	No	Never smoking	0	0	0	0	No	0	Yes	Relying entirely on buying groceries and cooking	Tap water	2	Bone loss	No	No	No	70	94	14	7	23	40	24
No.32	1	37	18.55	Married	7	1	Secondary	Town	poverty	No	No	No	Yes	No	No	No	No	No	No	No	13	159	1	50	Yes	No	No	Never smoking	0	0	0	0	No	0	No	Hybrid mode	Pure water	4	Bone loss	No	No	No	74	52	14	0	38	21.5	23.5
No.33	1	23	24.21	Married	2	0	Secondary	Town	Upper-middle income	No	No	No	No	No	No	No	No	No	No	No	11	170	5	50	No	No	Yes	Quit smoking	0	19	17	6	No	0	No	Relying entirely on buying groceries and cooking	Tap water	0	Bone loss	No	No	No	36	53	16	4	32	8.5	7.5
No.34	1	28	19.52	Married	7	0	Primary	Town	opulence	No	No	No	No	Yes	No	No	Yes	No	No	Yes	15	141	7	40	No	No	No	Quit smoking	0	5	26	20	Yes	109	No	Hybrid mode	Pure water	2	Bone loss	No	No	No	64	68	6	7	9	38	6.5
No.35	1	23	20.94	Married	2	1	Higher	Town	Upper-middle income	Yes	Yes	No	No	Yes	No	No	No	No	No	No	12	99	10	100	No	Yes	No	Quit smoking	0	8	28	1	Yes	23	No	Rely entirely on takeout or restaurants	Pure water	4	Bone normal	No	No	No	28	37	11	4	19.5	27	15
No.36	1	18	29.81	Married	3	1	Primary	City	poverty	No	No	No	No	No	No	No	No	No	No	No	16	145	10	10	No	No	No	Never smoking	0	0	0	0	No	0	No	Relying entirely on buying groceries and cooking	Tap water	7	Bone loss	No	No	No	70	30	21	7	31.5	5.5	35.5
No.37	1	23	21.65	Married	7	0	Higher	Town	opulence	No	Yes	No	Yes	Yes	No	No	No	No	No	No	15	67	3	30	Yes	No	No	Still smoking	31	6	27	0	No	0	Yes	Rely entirely on takeout or restaurants	Tap water	4	Bone normal	No	No	No	70	55	5	7	39	1	30.5
No.38	1	23	34.46	Married	5	3	Secondary	City	well-off	No	No	No	No	No	No	No	Yes	No	No	No	11	119	4	80	No	No	Yes	Quit smoking	0	7	24	5	Yes	37	No	Relying entirely on buying groceries and cooking	Tap water	6	Bone loss	No	No	No	19	20	13	6	7	13	41.5
No.39	1	35	25.35	Married	7	1	Higher	Country	Low income	No	No	Yes	No	No	No	No	No	No	No	No	14	83	2	70	No	No	No	Never smoking	0	0	0	0	No	0	Yes	Hybrid mode	Tap water	3	Bone normal	No	No	No	68	53	5	4	2.5	38	28
No.40	1	20	19.63	Married	1	0	Higher	Town	well-off	No	No	No	No	No	No	No	No	No	No	No	15	93	7	30	No	No	No	Still smoking	14	3	32	0	No	0	No	Hybrid mode	Pure water	0	Bone loss	No	No	No	63	84	0	5	13	36.5	1
No.41	1	26	29.16	Married	8	1	Higher	Country	well-off	No	Yes	No	No	No	No	No	No	No	No	No	14	155	7	30	Yes	No	Yes	Still smoking	18	6	26	0	No	0	Yes	Rely entirely on takeout or restaurants	Pure water	6	Bone normal	No	No	No	19	87	11	2	17.5	25	0.5
No.42	1	20	23.68	Married	5	1	Secondary	Town	well-off	No	Yes	No	No	No	No	Yes	No	No	No	Yes	12	116	9	50	No	Yes	No	Never smoking	0	0	0	0	Yes	80	No	Hybrid mode	Pure water	3	Bone normal	No	No	Yes	98	18	21	0	6.5	25.5	8.5
No.43	1	27	21.11	unmarried	5	1	Secondary	Town	Upper-middle income	No	No	No	Yes	No	No	Yes	No	No	No	No	11	72	10	80	No	Yes	No	Quit smoking	0	5	31	20	No	0	Yes	Hybrid mode	Tap water	7	Bone loss	No	No	No	56	54	0	1	38	11.5	14.5
No.44	1	31	35.97	unmarried	8	3	Secondary	City	well-off	No	No	No	Yes	No	No	No	No	No	No	Yes	14	106	8	60	Yes	No	No	Never smoking	0	0	0	0	No	0	No	Hybrid mode	Tap water	4	Bone normal	No	No	No	65	81	8	2	26.5	35	10
No.45	1	26	31.3	Married	2	0	Secondary	Country	poverty	No	No	Yes	No	No	No	No	No	No	No	No	11	81	2	20	Yes	No	No	Quit smoking	0	8	23	11	No	0	No	Relying entirely on buying groceries and cooking	Tap water	4	Bone normal	No	No	No	64	7	7	2	24.5	26	39
No.46	1	39	30.75	Married	8	1	Secondary	Country	poverty	No	Yes	No	No	No	No	No	No	No	No	No	14	152	6	50	Yes	No	No	Never smoking	0	0	0	0	No	0	No	Hybrid mode	Tap water	1	Bone normal	No	No	No	92	59	6	5	26.5	31	16
No.47	1	30	34.4	Married	3	2	Secondary	City	Upper-middle income	No	No	No	No	No	No	No	No	No	No	No	15	90	1	40	No	Yes	No	Never smoking	0	0	0	0	No	0	No	Relying entirely on buying groceries and cooking	Pure water	5	Bone normal	No	No	No	39	26	15	2	9	12.5	30
No.48	1	37	20.02	Married	5	1	Higher	Town	Low income	Yes	No	No	No	No	No	No	No	No	No	Yes	12	52	5	40	No	Yes	No	Never smoking	0	0	0	0	Yes	112	No	Relying entirely on buying groceries and cooking	Tap water	6	Osteoporosis	No	No	No	45	67	13	7	17	19.5	30
No.49	1	19	26.74	Married	7	2	Secondary	City	poverty	No	Yes	No	No	No	No	Yes	No	No	No	No	15	44	10	10	Yes	Yes	No	Never smoking	0	0	0	0	No	0	No	Hybrid mode	Pure water	4	Bone normal	No	No	No	58	84	11	0	14.5	25.5	41
No.50	1	29	31.16	unmarried	5	0	Higher	City	well-off	Yes	No	No	No	No	No	No	No	No	No	Yes	14	41	8	70	No	No	No	Still smoking	24	4	28	0	Yes	124	Yes	Hybrid mode	Pure water	5	Bone loss	No	No	Yes	100	13	20	7	18.5	36	35
No.51	1	19	22.55	unmarried	8	1	Secondary	City	Low income	No	No	Yes	Yes	No	No	Yes	No	No	No	No	16	151	2	30	No	No	No	Never smoking	0	0	0	0	No	0	Yes	Hybrid mode	Pure water	4	Bone normal	No	No	No	79	98	20	4	4.5	9.5	7.5
No.52	1	38	29.99	unmarried	7	0	Secondary	City	well-off	No	No	No	Yes	No	No	No	No	No	No	No	12	108	9	70	Yes	No	No	Never smoking	0	0	0	0	No	0	No	Hybrid mode	Tap water	4	Bone normal	No	No	No	73	40	17	4	17	17	9
No.53	1	25	25.9	Married	6	2	Secondary	Country	well-off	No	No	No	No	No	Yes	No	No	No	No	Yes	15	164	10	30	No	No	No	Still smoking	12	5	29	0	Yes	33	Yes	Hybrid mode	Tap water	4	Bone normal	No	No	No	7	66	6	4	27	3	13
No.54	1	36	31.61	Married	1	0	Secondary	City	poverty	No	No	No	No	No	No	No	No	No	No	No	16	148	5	70	No	No	No	Never smoking	0	0	0	0	No	0	No	Hybrid mode	Pure water	3	Osteoporosis	No	No	No	99	90	16	1	12.5	33	36.5
No.55	1	20	19.34	Married	3	0	Secondary	Town	poverty	No	Yes	Yes	Yes	No	No	Yes	No	No	Yes	No	14	109	7	20	No	No	No	Quit smoking	0	5	23	17	No	0	Yes	Hybrid mode	Pure water	0	Bone normal	No	No	No	55	57	19	5	36.5	31.5	39
No.56	1	35	35.17	Married	8	2	Higher	Country	well-off	Yes	No	No	No	No	No	No	No	No	No	No	14	136	3	100	Yes	Yes	No	Quit smoking	0	7	19	5	Yes	25	No	Relying entirely on buying groceries and cooking	Pure water	4	Osteoporosis	No	No	No	34	27	20	3	36.5	41	24
No.57	1	39	29.5	unmarried	6	0	Higher	Country	poverty	No	Yes	No	No	No	No	Yes	Yes	No	No	No	12	48	2	100	No	No	No	Still smoking	10	10	25	0	No	0	Yes	Relying entirely on buying groceries and cooking	Tap water	0	Bone normal	No	No	No	96	54	21	6	26.5	32	14
No.58	1	22	19.97	Married	5	0	Secondary	Country	well-off	No	No	No	No	No	No	No	No	No	Yes	No	15	154	1	80	Yes	No	No	Never smoking	0	0	0	0	No	0	Yes	Hybrid mode	Tap water	4	Bone loss	No	No	No	52	33	13	6	27.5	19	12
No.59	1	31	25.18	Married	2	2	Secondary	City	well-off	No	No	No	No	No	No	No	No	No	Yes	No	11	105	6	80	No	No	No	Never smoking	0	0	0	0	No	0	No	Relying entirely on buying groceries and cooking	Pure water	3	Bone loss	No	No	No	85	31	5	5	12.5	0	31.5
No.60	1	20	27.9	Married	7	0	Secondary	Country	well-off	No	No	No	Yes	No	Yes	No	No	No	No	No	13	53	6	100	Yes	No	Yes	Never smoking	0	0	0	0	No	0	No	Hybrid mode	Pure water	6	Osteoporosis	No	No	No	42	36	17	1	29.5	0	14
No.61	1	19	35.46	Married	4	1	Secondary	Country	Upper-middle income	No	No	No	No	No	No	Yes	No	No	No	No	11	42	6	40	No	Yes	No	Never smoking	0	0	0	0	No	0	No	Hybrid mode	Tap water	0	Osteoporosis	No	No	No	35	24	20	6	27	29.5	33
No.62	1	23	20.15	Married	7	2	Secondary	Country	well-off	No	No	No	No	No	No	No	No	No	No	Yes	12	124	8	60	Yes	Yes	No	Never smoking	0	0	0	0	Yes	187	No	Relying entirely on buying groceries and cooking	Tap water	3	Bone loss	No	No	No	19	55	0	4	40.5	0	29.5
No.63	1	23	20.83	unmarried	1	1	Secondary	City	poverty	No	No	Yes	No	No	No	Yes	No	No	No	No	14	83	2	60	No	Yes	No	Quit smoking	0	3	29	13	No	0	No	Relying entirely on buying groceries and cooking	Pure water	5	Bone normal	No	No	No	61	60	14	7	27	36	17
No.64	1	27	28.86	Married	1	0	Primary	Town	Low income	Yes	No	No	Yes	No	No	Yes	No	No	No	No	11	63	9	100	No	Yes	No	Never smoking	0	0	0	0	No	0	No	Hybrid mode	Pure water	3	Bone normal	No	No	No	97	48	10	2	19	27.5	17.5
No.65	1	23	28.44	unmarried	8	0	Secondary	Town	well-off	No	No	No	No	No	No	No	No	No	No	No	13	95	7	80	No	No	No	Quit smoking	0	11	23	16	No	0	No	Relying entirely on buying groceries and cooking	Tap water	4	Bone normal	No	No	No	70	25	13	5	14.5	5.5	2.5
No.66	1	29	19.65	Married	2	0	Higher	Town	Low income	No	No	No	No	No	No	No	No	No	No	No	15	129	3	100	No	No	No	Quit smoking	0	10	21	6	Yes	171	Yes	Rely entirely on takeout or restaurants	Pure water	4	Osteoporosis	No	No	No	72	25	6	4	9	30	6
No.67	1	27	25.69	Married	4	1	Secondary	City	Low income	Yes	No	No	No	No	No	Yes	Yes	No	No	No	12	38	4	70	No	Yes	No	Never smoking	0	0	0	0	No	0	Yes	Hybrid mode	Pure water	0	Bone normal	No	No	No	64	34	5	6	1.5	12	28.5
No.68	1	31	21.04	Married	7	2	Secondary	City	well-off	No	No	No	Yes	No	No	No	No	No	No	No	13	48	9	40	No	No	Yes	Quit smoking	0	17	16	3	No	0	No	Relying entirely on buying groceries and cooking	Pure water	0	Bone normal	No	No	No	100	37	8	3	5	16.5	11
No.69	1	24	29.43	unmarried	8	0	Higher	City	Upper-middle income	No	No	No	Yes	No	No	No	No	No	No	No	15	151	8	10	No	Yes	No	Never smoking	0	0	0	0	Yes	164	No	Hybrid mode	Pure water	2	Bone normal	No	No	No	26	77	16	0	5.5	0.5	26.5
No.70	1	33	33.14	Married	6	2	Secondary	City	poverty	Yes	Yes	No	Yes	No	No	No	No	No	No	No	16	164	6	50	No	No	No	Still smoking	18	5	24	0	No	0	No	Hybrid mode	Pure water	6	Osteoporosis	No	No	No	92	72	7	5	18.5	26	16.5
No.71	1	21	22.03	Married	6	1	Secondary	City	Low income	No	No	No	Yes	No	No	Yes	No	Yes	No	No	15	76	7	70	No	Yes	No	Never smoking	0	0	0	0	No	0	No	Hybrid mode	Pure water	7	Bone loss	No	No	No	77	13	2	2	7.5	19	19.5
No.72	1	35	26.23	Married	1	1	Secondary	Town	well-off	No	No	Yes	No	No	No	No	No	No	No	No	14	62	7	10	No	No	No	Quit smoking	0	3	35	16	Yes	139	Yes	Hybrid mode	Pure water	2	Bone normal	No	No	No	33	50	1	4	5	15.5	32.5
No.73	1	34	23.8	Married	4	0	Secondary	Town	opulence	No	No	No	No	No	No	Yes	No	No	Yes	No	15	156	2	10	No	No	No	Quit smoking	0	7	18	14	Yes	65	No	Rely entirely on takeout or restaurants	Pure water	7	Bone normal	No	No	No	32	15	3	0	0	0	15.5
No.74	1	23	34.02	Married	4	1	Primary	City	well-off	No	No	No	No	No	No	No	No	No	No	No	16	100	8	90	Yes	No	No	Never smoking	0	0	0	0	No	0	No	Hybrid mode	Pure water	1	Bone normal	No	No	No	74	30	10	7	36	27.5	24.5
No.75	1	22	18.1	Married	2	1	Higher	Country	well-off	Yes	Yes	Yes	Yes	No	No	Yes	No	No	No	Yes	14	110	7	40	Yes	No	No	Never smoking	0	0	0	0	No	0	No	Hybrid mode	Tap water	4	Bone normal	No	No	No	83	5	3	7	1.5	21.5	14
No.76	1	26	18.52	unmarried	8	0	Higher	Town	well-off	No	No	Yes	No	No	No	No	No	No	No	No	16	56	3	70	No	No	No	Quit smoking	0	8	25	10	No	0	No	Relying entirely on buying groceries and cooking	Tap water	4	Bone normal	No	No	No	78	11	3	2	28	37.5	1.5
No.77	1	35	18.13	Married	3	0	Secondary	City	Low income	No	No	Yes	Yes	No	No	No	No	No	No	Yes	12	99	10	40	Yes	Yes	No	Never smoking	0	0	0	0	Yes	19	No	Rely entirely on takeout or restaurants	Pure water	4	Bone loss	No	No	No	81	14	16	5	3	13	31
No.78	1	19	18.2	Married	5	0	Secondary	City	opulence	No	No	Yes	No	No	No	No	No	No	No	No	15	157	9	30	Yes	No	No	Quit smoking	0	3	36	4	Yes	192	Yes	Hybrid mode	Tap water	1	Bone normal	No	No	No	89	6	7	4	23	37.5	15.5
No.79	1	28	29.72	Married	1	0	Higher	City	poverty	No	No	No	No	No	No	No	No	No	No	No	13	44	3	90	No	No	No	Never smoking	0	0	0	0	No	0	Yes	Relying entirely on buying groceries and cooking	Tap water	7	Bone normal	No	No	No	87	64	11	5	3	21.5	3
No.80	1	20	29.25	Married	3	1	Higher	City	well-off	No	Yes	No	No	Yes	No	No	No	No	No	No	11	119	2	20	No	No	No	Never smoking	0	0	0	0	No	0	No	Rely entirely on takeout or restaurants	Tap water	1	Bone loss	No	No	No	98	42	21	1	26.5	3.5	3
No.81	1	21	35.39	Married	5	0	Secondary	City	Upper-middle income	No	No	No	No	No	No	No	No	No	No	No	13	136	5	60	Yes	Yes	No	Still smoking	15	9	16	0	No	0	No	Hybrid mode	Pure water	0	Bone loss	No	No	No	17	64	17	2	41.5	22	14.5
No.82	1	18	18.54	Married	4	1	Primary	City	well-off	No	No	No	No	No	No	Yes	Yes	Yes	No	Yes	12	36	9	90	Yes	Yes	Yes	Still smoking	6	14	25	0	No	0	No	Hybrid mode	Pure water	2	Bone normal	No	No	No	7	95	2	0	29.5	40	18.5
No.83	1	24	19.16	Married	4	1	Secondary	City	Upper-middle income	No	No	No	No	No	No	No	No	No	No	No	15	174	9	70	No	No	No	Never smoking	0	0	0	0	Yes	77	No	Hybrid mode	Pure water	7	Bone normal	No	No	No	37	24	0	7	21.5	6	6.5
No.84	1	30	35.38	Married	6	0	Secondary	City	poverty	No	No	Yes	No	No	No	No	No	No	No	No	14	95	8	50	Yes	No	No	Still smoking	38	1	21	0	Yes	136	No	Hybrid mode	Pure water	0	Bone normal	No	No	No	12	87	6	3	24	29	1.5
No.85	1	25	30.12	Married	3	2	Primary	City	opulence	No	No	No	No	No	No	No	No	No	Yes	Yes	11	83	3	100	Yes	Yes	No	Still smoking	7	11	27	0	No	0	No	Relying entirely on buying groceries and cooking	Tap water	3	Bone normal	No	No	No	82	54	4	6	5	5	26
No.86	1	34	22.48	Married	5	3	Secondary	City	well-off	No	No	No	Yes	Yes	No	No	No	No	No	Yes	16	55	10	10	No	No	No	Never smoking	0	0	0	0	No	0	Yes	Hybrid mode	Pure water	3	Bone normal	No	No	No	91	53	18	3	2	15.5	5
No.87	1	31	22.85	Married	6	1	Secondary	City	Upper-middle income	No	No	No	No	No	Yes	No	No	No	No	No	14	131	9	70	No	No	No	Never smoking	0	0	0	0	Yes	194	No	Rely entirely on takeout or restaurants	Pure water	3	Bone loss	No	No	No	75	38	1	3	5	17	32.5
No.88	1	33	35.29	Married	4	1	Higher	Town	well-off	No	No	No	No	Yes	No	Yes	No	No	Yes	No	14	127	7	30	No	Yes	No	Never smoking	0	0	0	0	Yes	95	No	Relying entirely on buying groceries and cooking	Tap water	7	Bone loss	No	No	No	0	41	19	1	20.5	27	33.5
No.89	1	33	30.82	Married	4	0	Higher	City	poverty	No	No	No	No	No	No	No	No	No	No	Yes	14	40	10	80	Yes	Yes	No	Never smoking	0	0	0	0	No	0	No	Hybrid mode	Tap water	0	Bone normal	Yes	No	No	14	8	17	7	21	3.5	10
No.90	1	32	30.55	Married	2	1	Secondary	Country	Low income	Yes	No	No	No	No	No	No	No	No	No	Yes	11	74	7	10	No	No	Yes	Quit smoking	0	11	24	6	No	0	Yes	Relying entirely on buying groceries and cooking	Pure water	7	Bone normal	Yes	No	No	26	92	11	4	6	30	35
No.91	1	39	32.45	Married	8	2	Secondary	Country	poverty	No	No	No	No	No	No	No	No	No	Yes	No	14	46	2	30	No	No	No	Never smoking	0	0	0	0	No	0	No	Relying entirely on buying groceries and cooking	Pure water	0	Bone normal	No	No	No	49	100	21	7	3	21.5	13.5
No.92	1	28	17.79	unmarried	0	0	Secondary	City	Low income	No	Yes	Yes	Yes	No	No	No	No	No	No	No	16	113	4	10	Yes	No	No	Never smoking	0	0	0	0	No	0	No	Hybrid mode	Tap water	1	Osteoporosis	Yes	No	No	10	88	18	3	36.5	18	37.5
No.93	1	19	21.71	Married	3	1	Secondary	Town	poverty	Yes	No	No	Yes	No	No	No	No	No	No	No	11	61	9	100	Yes	Yes	Yes	Still smoking	9	13	18	0	No	0	No	Hybrid mode	Pure water	3	Bone loss	No	No	No	1	53	1	7	4.5	6.5	19
No.94	1	31	31.92	unmarried	1	1	Higher	Country	poverty	No	Yes	No	Yes	No	No	Yes	No	No	No	No	13	132	7	60	Yes	No	Yes	Never smoking	0	0	0	0	No	0	Yes	Relying entirely on buying groceries and cooking	Tap water	3	Osteoporosis	No	No	No	17	15	18	2	35	35.5	26.5
No.95	1	39	19.31	Married	6	3	Higher	Country	opulence	Yes	No	No	Yes	Yes	No	Yes	No	No	No	No	15	162	10	100	No	Yes	No	Quit smoking	0	11	22	20	Yes	78	No	Rely entirely on takeout or restaurants	Pure water	7	Bone normal	No	No	No	30	78	17	4	8	12	37
No.96	1	36	35.19	Married	5	2	Secondary	Town	Low income	No	Yes	Yes	Yes	Yes	No	Yes	No	No	No	No	16	42	8	10	No	No	No	Still smoking	40	13	19	0	No	0	No	Hybrid mode	Pure water	7	Osteoporosis	No	No	No	78	13	10	3	29.5	4.5	2
No.97	1	28	21.4	Married	5	2	Higher	Town	opulence	No	No	No	Yes	No	No	Yes	No	No	No	Yes	12	129	10	50	No	Yes	No	Still smoking	11	13	18	0	No	0	No	Hybrid mode	Pure water	5	Osteoporosis	No	No	No	38	11	18	4	40	41.5	16.5
No.98	1	37	19.67	Married	4	1	Secondary	Town	opulence	No	No	No	No	No	No	No	No	No	No	No	12	119	7	40	No	Yes	Yes	Quit smoking	0	8	23	7	No	0	Yes	Relying entirely on buying groceries and cooking	Tap water	5	Bone normal	No	No	No	84	37	9	4	8	23	20
No.99	1	25	30.46	Married	5	2	Higher	City	well-off	No	No	Yes	Yes	No	No	No	No	No	No	No	15	96	6	80	No	Yes	No	Never smoking	0	0	0	0	Yes	53	No	Relying entirely on buying groceries and cooking	Tap water	0	Bone normal	No	No	No	69	24	9	6	28	32.5	41
No.100	1	35	17.07	Married	7	2	Secondary	Town	Low income	No	No	No	Yes	No	No	No	No	No	No	Yes	14	121	1	80	No	Yes	No	Quit smoking	0	18	15	19	Yes	220	No	Relying entirely on buying groceries and cooking	Tap water	5	Bone normal	No	No	No	41	63	17	6	21.5	21.5	39.5
No.101	1	30	29.02	unmarried	8	0	Primary	Country	well-off	No	No	No	No	No	No	No	No	No	No	Yes	11	98	5	10	No	No	No	Quit smoking	0	3	19	7	Yes	66	No	Relying entirely on buying groceries and cooking	Tap water	4	Osteoporosis	No	No	No	100	47	0	3	10.5	22	34.5
No.102	1	18	25.16	Married	7	2	Secondary	City	Low income	No	Yes	Yes	No	No	Yes	No	No	No	No	Yes	15	160	3	50	Yes	No	No	Never smoking	0	0	0	0	No	0	Yes	Hybrid mode	Pure water	6	Bone loss	No	No	No	50	52	20	0	31	37.5	17.5
No.103	1	18	22.35	Married	8	2	Secondary	Country	well-off	Yes	No	No	Yes	No	No	Yes	No	No	No	No	13	127	6	60	No	Yes	Yes	Quit smoking	0	10	20	16	No	0	No	Hybrid mode	Pure water	6	Bone normal	No	No	No	13	74	19	7	2	33	7
No.104	1	24	30.22	Married	7	0	Secondary	City	Upper-middle income	No	No	Yes	Yes	Yes	No	Yes	Yes	No	No	Yes	14	162	7	30	No	No	No	Never smoking	0	0	0	0	No	0	No	Hybrid mode	Pure water	6	Osteoporosis	No	No	No	49	12	15	2	26.5	0.5	37
No.105	1	19	34.97	Married	3	0	Secondary	City	Low income	No	Yes	Yes	No	No	No	No	No	Yes	No	Yes	15	70	7	50	No	No	No	Never smoking	0	0	0	0	No	0	No	Hybrid mode	Pure water	1	Bone normal	No	No	No	79	68	9	7	4	27.5	34
No.106	1	31	26.59	Married	1	0	Higher	Country	opulence	No	No	No	No	No	Yes	No	No	Yes	No	No	11	154	3	30	No	Yes	No	Quit smoking	0	12	21	8	Yes	109	No	Relying entirely on buying groceries and cooking	Pure water	1	Bone loss	No	No	No	9	24	11	2	29.5	30.5	27.5
No.107	1	38	26.91	unmarried	3	0	Secondary	City	poverty	No	Yes	No	No	No	No	No	No	No	No	Yes	11	120	9	20	Yes	Yes	Yes	Never smoking	0	0	0	0	No	0	Yes	Hybrid mode	Tap water	4	Bone normal	No	No	No	8	53	0	1	18.5	34	5.5
No.108	1	32	32.73	unmarried	1	0	Secondary	Country	Upper-middle income	No	No	No	No	No	Yes	No	No	No	No	No	13	98	3	10	Yes	No	No	Still smoking	13	7	26	0	No	0	No	Hybrid mode	Tap water	7	Bone normal	No	No	No	55	7	5	0	34.5	14.5	4.5
No.109	1	26	29.23	Married	7	1	Higher	Town	opulence	No	Yes	No	No	No	No	No	No	No	No	No	11	147	2	20	Yes	No	Yes	Never smoking	0	0	0	0	No	0	No	Relying entirely on buying groceries and cooking	Pure water	1	Bone loss	No	No	No	60	72	12	7	33	30.5	38
No.110	1	27	25.48	Married	8	3	Primary	City	Upper-middle income	No	Yes	Yes	Yes	No	No	No	No	No	No	No	14	133	9	100	No	Yes	No	Still smoking	34	3	33	0	Yes	126	Yes	Hybrid mode	Tap water	1	Bone loss	No	No	No	45	97	1	1	21	12.5	18.5
No.111	1	34	33.89	Married	2	0	Primary	City	well-off	No	No	Yes	No	No	No	No	No	No	Yes	No	11	79	5	20	No	No	No	Quit smoking	0	6	25	9	No	0	Yes	Relying entirely on buying groceries and cooking	Pure water	1	Bone normal	No	No	No	17	23	4	5	6	31	1.5
No.112	1	26	20.14	Married	7	3	Primary	City	well-off	No	No	No	Yes	No	No	No	No	No	No	No	12	140	6	20	Yes	No	Yes	Still smoking	37	10	24	0	No	0	Yes	Rely entirely on takeout or restaurants	Tap water	3	Bone normal	No	No	No	65	77	12	0	41	30	16.5
No.113	1	25	35.4	Married	1	0	Higher	City	well-off	No	No	No	No	No	No	No	Yes	No	No	No	12	56	2	10	Yes	No	No	Never smoking	0	0	0	0	No	0	No	Relying entirely on buying groceries and cooking	Pure water	2	Bone loss	No	No	No	19	41	21	7	18.5	22.5	15.5
No.114	1	20	23.93	Married	7	2	Secondary	Town	well-off	Yes	No	No	No	No	Yes	No	No	No	No	No	15	92	3	10	No	No	Yes	Never smoking	0	0	0	0	Yes	125	No	Relying entirely on buying groceries and cooking	Tap water	4	Bone normal	No	No	No	94	24	21	1	1.5	20	28
No.115	1	35	27.24	unmarried	0	0	Secondary	Town	opulence	No	Yes	No	Yes	Yes	No	No	No	No	No	Yes	15	144	5	100	Yes	No	No	Still smoking	6	6	31	0	No	0	No	Relying entirely on buying groceries and cooking	Pure water	1	Bone loss	No	No	No	29	89	10	1	13	22.5	28.5
No.116	1	27	24.2	Married	0	0	Primary	Country	Low income	No	No	No	Yes	No	No	No	No	No	No	No	15	175	1	20	No	No	No	Never smoking	0	0	0	0	Yes	224	No	Hybrid mode	Pure water	1	Bone normal	No	No	No	40	26	11	6	11.5	28	16
No.117	1	26	34.05	unmarried	7	3	Higher	Country	well-off	No	No	No	No	No	Yes	Yes	No	No	Yes	No	16	177	10	60	Yes	Yes	No	Never smoking	0	0	0	0	Yes	75	No	Rely entirely on takeout or restaurants	Tap water	2	Bone loss	No	No	No	30	46	4	6	21.5	27.5	24
No.118	1	18	24.27	unmarried	7	0	Secondary	Country	Upper-middle income	Yes	No	No	No	No	No	No	No	No	No	Yes	15	48	6	50	No	No	No	Never smoking	0	0	0	0	No	0	No	Relying entirely on buying groceries and cooking	Pure water	0	Bone normal	No	No	No	63	23	17	0	20.5	11.5	21
No.119	1	37	22.36	unmarried	6	1	Secondary	Country	Upper-middle income	Yes	No	No	Yes	No	No	Yes	No	No	Yes	No	11	64	5	50	No	No	No	Still smoking	4	5	26	0	No	0	No	Relying entirely on buying groceries and cooking	Pure water	6	Bone loss	No	No	No	84	39	6	5	8	16.5	33.5
No.120	1	26	24.1	Married	2	1	Higher	Town	poverty	No	No	No	Yes	No	Yes	Yes	No	No	No	Yes	15	92	9	80	Yes	Yes	No	Never smoking	0	0	0	0	Yes	98	Yes	Hybrid mode	Tap water	2	Bone normal	No	No	No	53	33	6	4	13.5	30	21
No.121	1	20	17.02	Married	6	1	Higher	City	well-off	No	No	Yes	Yes	No	No	No	No	No	No	No	14	100	2	20	No	No	No	Still smoking	13	10	28	0	No	0	No	Hybrid mode	Pure water	3	Bone normal	No	No	No	40	14	9	1	24	18	29.5
No.122	1	37	32.08	unmarried	2	0	Higher	Country	opulence	No	No	No	Yes	No	No	Yes	No	No	No	Yes	14	58	8	20	No	Yes	No	Never smoking	0	0	0	0	Yes	121	Yes	Rely entirely on takeout or restaurants	Tap water	0	Bone normal	No	No	No	84	75	21	5	30.5	21.5	24.5
No.123	1	24	21.1	Married	8	1	Secondary	Country	poverty	No	Yes	No	No	No	No	No	No	No	No	No	14	116	10	70	Yes	Yes	No	Never smoking	0	0	0	0	Yes	145	No	Relying entirely on buying groceries and cooking	Tap water	7	Bone normal	No	No	No	69	16	9	6	15	0.5	29
No.124	1	30	34.91	Married	3	0	Higher	Town	opulence	No	No	Yes	Yes	Yes	No	No	No	No	Yes	No	12	116	10	20	Yes	No	No	Never smoking	0	0	0	0	Yes	52	Yes	Hybrid mode	Pure water	5	Bone loss	No	No	No	79	42	0	0	3.5	25.5	32.5
No.125	1	30	23.4	Married	6	0	Higher	Country	Upper-middle income	No	Yes	No	Yes	No	No	Yes	No	No	No	No	11	178	7	30	Yes	Yes	No	Never smoking	0	0	0	0	No	0	Yes	Relying entirely on buying groceries and cooking	Pure water	4	Bone normal	No	No	No	94	79	15	0	20	1	16.5
No.126	1	37	29.81	unmarried	0	0	Higher	Country	opulence	No	No	Yes	No	No	No	No	No	No	No	No	13	163	1	50	No	Yes	No	Quit smoking	0	11	22	12	No	0	No	Hybrid mode	Pure water	0	Bone normal	No	No	No	18	79	10	2	24	24	18.5
No.127	1	21	20.86	unmarried	1	1	Higher	Country	well-off	No	No	No	Yes	No	No	No	No	No	No	Yes	13	78	10	60	No	No	No	Never smoking	0	0	0	0	No	0	No	Relying entirely on buying groceries and cooking	Tap water	6	Bone loss	Yes	No	No	9	88	0	0	35.5	19	23
No.128	1	24	31.7	Married	2	0	Higher	City	opulence	Yes	No	No	No	Yes	No	Yes	No	No	No	No	14	102	3	60	No	No	Yes	Never smoking	0	0	0	0	No	0	No	Hybrid mode	Tap water	1	Bone normal	No	No	No	21	93	13	1	39.5	3.5	3.5
No.129	1	23	27.98	Married	0	0	Secondary	City	poverty	No	No	No	No	No	No	Yes	No	No	No	Yes	11	105	10	50	Yes	Yes	No	Never smoking	0	0	0	0	Yes	22	No	Relying entirely on buying groceries and cooking	Pure water	3	Bone loss	No	No	No	71	96	8	2	14	37	12
No.130	1	31	33.49	unmarried	0	0	Secondary	Country	Upper-middle income	No	No	No	Yes	No	No	No	No	Yes	No	No	12	151	6	50	No	No	No	Never smoking	0	0	0	0	Yes	18	Yes	Relying entirely on buying groceries and cooking	Tap water	7	Bone normal	Yes	No	No	52	22	9	4	31	21	27
No.131	1	38	26.02	Married	7	3	Secondary	Town	Low income	No	No	No	No	No	No	No	No	No	No	No	11	94	6	30	No	Yes	No	Still smoking	29	19	15	0	No	0	No	Rely entirely on takeout or restaurants	Pure water	6	Bone loss	No	No	No	1	84	19	5	41.5	5.5	37
No.132	1	38	25.79	unmarried	6	1	Higher	City	Upper-middle income	No	No	No	No	Yes	No	No	No	No	No	No	11	107	6	90	No	Yes	No	Never smoking	0	0	0	0	No	0	No	Hybrid mode	Pure water	6	Osteoporosis	No	No	No	3	12	7	7	24.5	41	23
No.133	1	32	28.32	Married	0	0	Higher	Town	opulence	No	No	No	No	No	No	Yes	No	No	No	No	14	126	4	60	No	No	No	Never smoking	0	0	0	0	No	0	No	Hybrid mode	Pure water	5	Bone normal	No	No	No	2	62	6	7	33.5	24.5	30
No.134	1	38	30.12	unmarried	1	1	Secondary	Town	Upper-middle income	No	Yes	No	No	No	No	No	No	Yes	Yes	No	16	171	1	80	No	No	No	Quit smoking	0	12	20	19	No	0	Yes	Hybrid mode	Pure water	0	Bone loss	No	No	No	95	55	18	1	5	8.5	33
No.135	1	31	33.63	Married	6	0	Primary	Country	well-off	No	No	No	No	No	No	No	No	No	No	No	12	156	4	10	No	Yes	No	Still smoking	14	5	22	0	No	0	Yes	Hybrid mode	Pure water	3	Osteoporosis	No	No	Yes	50	7	9	2	14.5	0.5	21
No.136	1	26	22.96	unmarried	0	0	Secondary	City	Upper-middle income	No	Yes	No	No	No	No	Yes	No	No	No	No	11	41	7	60	No	Yes	No	Quit smoking	0	5	28	12	No	0	No	Relying entirely on buying groceries and cooking	Pure water	2	Bone normal	No	No	No	52	12	16	0	31	2	14.5
No.137	1	20	17.69	unmarried	4	2	Higher	Town	well-off	No	Yes	Yes	Yes	No	No	No	No	No	No	No	14	58	1	100	No	Yes	No	Never smoking	0	0	0	0	No	0	No	Hybrid mode	Tap water	3	Bone normal	No	No	No	95	59	3	1	15.5	26.5	18
No.138	1	37	31.27	Married	7	0	Higher	Town	well-off	No	No	No	Yes	No	No	No	No	No	No	No	13	121	8	90	No	No	No	Never smoking	0	0	0	0	Yes	37	No	Hybrid mode	Pure water	2	Bone loss	No	No	No	3	47	11	2	38	2	19.5
No.139	1	29	35.03	Married	5	0	Higher	City	well-off	Yes	No	No	Yes	No	No	No	No	No	No	No	16	54	9	40	No	Yes	No	Still smoking	1	1	26	0	Yes	40	No	Hybrid mode	Pure water	3	Bone normal	No	No	Yes	89	77	19	0	28.5	24.5	5
No.140	1	32	28.75	Married	6	0	Secondary	City	well-off	No	No	No	No	No	No	No	No	No	No	No	14	171	6	10	Yes	Yes	No	Never smoking	0	0	0	0	No	0	No	Hybrid mode	Pure water	6	Bone loss	No	Yes	No	75	94	9	3	7.5	28.5	17.5
No.141	1	30	19.55	unmarried	7	0	Higher	Town	well-off	No	Yes	Yes	No	No	No	No	No	No	No	Yes	16	108	2	70	No	Yes	No	Quit smoking	0	8	25	8	Yes	139	No	Rely entirely on takeout or restaurants	Pure water	4	Bone loss	No	No	No	23	53	21	6	14.5	9.5	0.5
No.142	1	30	28.72	Married	4	1	Secondary	Country	Low income	No	Yes	No	No	No	Yes	Yes	No	No	No	No	11	49	8	100	Yes	Yes	No	Still smoking	40	12	22	0	No	0	No	Hybrid mode	Pure water	3	Bone normal	No	No	No	71	39	19	7	26.5	26	9.5
No.143	1	22	22.26	Married	2	0	Secondary	Town	well-off	No	Yes	No	Yes	No	No	No	No	No	No	Yes	16	173	8	90	Yes	No	Yes	Still smoking	20	9	23	0	No	0	Yes	Hybrid mode	Tap water	6	Bone loss	No	No	No	3	45	20	2	33.5	14	2
No.144	1	27	22	Married	8	1	Primary	City	Low income	No	No	No	No	No	Yes	No	No	No	Yes	No	14	62	3	40	Yes	No	No	Never smoking	0	0	0	0	Yes	104	No	Hybrid mode	Tap water	7	Bone loss	No	No	No	34	39	11	0	11.5	8	29.5
No.145	1	31	18.32	unmarried	8	1	Primary	City	well-off	Yes	Yes	No	Yes	Yes	No	Yes	No	No	No	No	16	148	1	40	Yes	No	No	Never smoking	0	0	0	0	No	0	Yes	Relying entirely on buying groceries and cooking	Pure water	3	Bone loss	No	No	No	76	40	13	5	12.5	5.5	42
No.146	1	39	34.95	Married	7	1	Secondary	City	well-off	No	No	No	No	No	No	No	No	No	Yes	No	15	43	10	30	No	Yes	No	Quit smoking	0	12	23	4	No	0	No	Relying entirely on buying groceries and cooking	Tap water	5	Osteoporosis	No	No	No	70	9	7	7	24	38	12
No.147	1	28	21.55	Married	8	1	Primary	City	Low income	No	No	No	No	No	No	No	No	No	No	Yes	13	40	8	90	No	No	No	Still smoking	22	14	18	0	No	0	No	Hybrid mode	Tap water	3	Bone loss	No	No	Yes	61	67	21	5	23	11	23.5
No.148	1	33	29.73	unmarried	8	0	Higher	Town	Upper-middle income	Yes	No	No	Yes	No	No	No	No	Yes	No	No	13	53	8	60	No	No	No	Never smoking	0	0	0	0	No	0	No	Relying entirely on buying groceries and cooking	Pure water	0	Osteoporosis	No	No	No	47	66	14	2	16.5	23	3
No.149	1	20	25.74	Married	6	0	Higher	City	Upper-middle income	No	No	No	No	No	No	No	No	No	No	No	15	49	3	20	No	Yes	No	Quit smoking	0	10	22	9	No	0	Yes	Hybrid mode	Pure water	1	Bone loss	No	No	No	40	24	4	5	8	5	8
No.150	1	26	24.25	Married	0	0	Higher	City	well-off	No	No	No	No	No	No	No	No	Yes	No	No	14	100	7	40	No	No	Yes	Never smoking	0	0	0	0	No	0	Yes	Relying entirely on buying groceries and cooking	Tap water	5	Bone loss	No	No	No	12	18	2	3	6	2.5	23
No.151	1	19	34.39	Married	6	3	Secondary	City	well-off	No	No	No	Yes	No	No	Yes	No	No	No	No	15	114	8	60	Yes	Yes	No	Never smoking	0	0	0	0	No	0	No	Relying entirely on buying groceries and cooking	Tap water	6	Bone normal	No	No	No	29	84	16	6	40	3	23.5
No.152	1	37	32.94	unmarried	2	2	Secondary	Town	well-off	Yes	No	No	No	No	No	No	No	No	No	No	15	133	9	100	No	No	No	Still smoking	34	7	25	0	No	0	No	Hybrid mode	Tap water	2	Osteoporosis	Yes	No	No	26	89	20	7	22.5	33	35
No.153	1	30	19.92	Married	4	0	Secondary	City	Low income	No	No	Yes	No	No	No	No	No	No	No	Yes	12	169	8	40	No	No	No	Quit smoking	0	3	16	6	No	0	No	Hybrid mode	Pure water	4	Osteoporosis	No	No	No	37	68	12	7	21	39	15
No.154	1	37	22.25	Married	0	0	Secondary	City	opulence	Yes	No	No	No	Yes	No	Yes	No	No	No	No	11	53	6	30	Yes	No	No	Never smoking	0	0	0	0	No	0	No	Relying entirely on buying groceries and cooking	Pure water	4	Bone loss	No	No	No	17	82	5	0	8.5	28.5	4
No.155	1	28	28.43	Married	0	0	Secondary	City	Low income	No	Yes	No	No	No	No	No	No	Yes	No	Yes	14	67	1	80	No	No	No	Never smoking	0	0	0	0	Yes	180	No	Hybrid mode	Pure water	5	Bone normal	No	No	No	59	41	8	3	22.5	40.5	21.5
No.156	1	22	19.33	unmarried	8	1	Secondary	City	well-off	Yes	No	Yes	No	No	No	Yes	No	No	No	No	12	61	10	60	No	Yes	No	Still smoking	40	12	16	0	No	0	Yes	Rely entirely on takeout or restaurants	Tap water	5	Bone loss	No	No	No	35	77	4	7	33	38	6.5
No.157	1	39	23.48	Married	2	0	Primary	City	Upper-middle income	No	No	No	No	No	No	Yes	No	No	No	No	11	178	5	70	Yes	Yes	No	Quit smoking	0	13	23	15	Yes	226	No	Relying entirely on buying groceries and cooking	Pure water	5	Bone loss	No	No	No	37	16	21	0	6.5	12	29.5
No.158	1	26	19.84	Married	1	1	Secondary	Country	Low income	No	No	No	No	No	No	Yes	No	No	No	No	12	155	10	30	Yes	Yes	No	Never smoking	0	0	0	0	No	0	No	Hybrid mode	Tap water	5	Bone loss	No	No	No	6	28	9	5	2	28.5	5.5
No.159	1	27	27.44	Married	6	1	Primary	Town	well-off	No	No	No	No	No	No	No	No	No	No	Yes	13	141	9	80	No	Yes	No	Never smoking	0	0	0	0	No	0	No	Hybrid mode	Pure water	3	Bone normal	No	No	No	0	79	5	4	11	37	6
No.160	1	25	18.81	Married	3	0	Higher	City	well-off	No	Yes	No	No	No	No	No	No	Yes	Yes	No	15	41	3	10	Yes	Yes	No	Never smoking	0	0	0	0	No	0	No	Hybrid mode	Pure water	4	Bone loss	No	No	No	3	7	12	4	5	34.5	31.5
No.161	1	20	24.38	unmarried	6	1	Higher	Country	Upper-middle income	No	No	No	Yes	No	No	No	No	No	No	No	11	87	7	10	Yes	Yes	No	Still smoking	14	1	35	0	Yes	219	No	Relying entirely on buying groceries and cooking	Pure water	4	Bone loss	No	No	No	13	41	8	6	9.5	31.5	41.5
No.162	1	31	21.36	Married	8	2	Secondary	City	well-off	No	No	Yes	No	No	No	No	No	No	No	Yes	12	126	4	50	Yes	No	No	Never smoking	0	0	0	0	No	0	Yes	Hybrid mode	Pure water	7	Bone normal	No	No	No	83	78	15	0	27.5	24.5	38
No.163	1	36	20.04	Married	5	3	Higher	Country	well-off	No	No	No	No	No	No	Yes	No	No	No	No	14	150	6	50	No	No	Yes	Never smoking	0	0	0	0	Yes	209	No	Hybrid mode	Pure water	4	Osteoporosis	No	No	No	82	16	18	3	39	8.5	37.5
No.164	1	38	27.01	unmarried	5	0	Primary	City	well-off	No	No	No	No	No	No	No	No	No	No	Yes	12	104	6	40	No	No	No	Never smoking	0	0	0	0	No	0	Yes	Relying entirely on buying groceries and cooking	Pure water	0	Bone loss	No	No	No	59	64	18	6	18.5	24	8
No.165	1	23	25.72	Married	0	0	Secondary	Town	Low income	No	No	No	Yes	No	No	Yes	Yes	No	No	No	12	112	6	90	No	No	No	Quit smoking	0	4	25	12	No	0	No	Relying entirely on buying groceries and cooking	Tap water	0	Osteoporosis	No	No	No	96	82	5	3	25	28.5	17
No.166	1	19	33.41	Married	8	1	Higher	City	well-off	No	No	No	No	No	No	Yes	No	No	No	Yes	14	128	6	50	No	No	No	Never smoking	0	0	0	0	No	0	No	Hybrid mode	Pure water	1	Bone normal	Yes	No	No	38	28	16	7	12	2.5	9.5
No.167	1	19	32.47	unmarried	7	0	Higher	Country	well-off	No	No	No	No	No	No	No	No	No	No	No	15	144	10	100	No	No	No	Quit smoking	0	15	22	4	Yes	56	Yes	Hybrid mode	Pure water	7	Bone loss	No	No	No	29	61	13	1	33	41	37.5
No.168	1	24	30.19	Married	2	0	Secondary	Town	well-off	No	Yes	No	No	Yes	No	No	No	No	No	No	11	112	4	80	No	No	No	Quit smoking	0	2	23	18	No	0	No	Hybrid mode	Pure water	5	Bone normal	No	No	No	29	3	16	7	39.5	12	15.5
No.169	1	32	19.08	unmarried	0	0	Secondary	Town	well-off	No	Yes	No	No	No	No	No	No	No	No	No	16	155	7	10	No	Yes	No	Still smoking	38	1	29	0	Yes	153	No	Hybrid mode	Tap water	2	Bone normal	No	No	No	100	71	6	7	31	38	13
No.170	1	25	23.38	unmarried	2	2	Primary	Town	Upper-middle income	Yes	No	No	Yes	No	No	No	No	No	No	No	11	115	7	30	No	No	No	Still smoking	35	11	19	0	No	0	No	Hybrid mode	Pure water	7	Osteoporosis	No	No	No	89	75	3	1	17	17.5	34
No.171	1	19	35.77	Married	3	2	Higher	City	poverty	No	No	No	No	No	No	No	No	No	No	No	11	123	9	40	Yes	No	Yes	Never smoking	0	0	0	0	No	0	Yes	Relying entirely on buying groceries and cooking	Tap water	4	Bone loss	No	No	No	45	31	18	3	22.5	7	8.5
No.172	1	32	18.98	Married	3	0	Secondary	Country	Low income	No	Yes	No	No	Yes	No	Yes	No	No	No	Yes	11	38	1	40	Yes	No	No	Never smoking	0	0	0	0	No	0	No	Rely entirely on takeout or restaurants	Tap water	3	Bone loss	No	No	No	76	15	14	4	29.5	2	22.5
No.173	1	22	29.23	Married	3	1	Primary	Country	opulence	No	No	No	Yes	No	No	Yes	No	No	No	No	14	168	10	30	No	No	No	Never smoking	0	0	0	0	No	0	No	Relying entirely on buying groceries and cooking	Tap water	6	Osteoporosis	No	No	No	58	34	15	5	0.5	34	6
No.174	1	19	34.34	Married	5	0	Secondary	City	Upper-middle income	No	No	Yes	Yes	No	No	Yes	No	No	No	No	15	69	1	70	Yes	No	No	Still smoking	40	7	27	0	No	0	No	Rely entirely on takeout or restaurants	Pure water	6	Bone loss	No	No	No	16	82	21	4	18	20	35
No.175	1	34	33.35	unmarried	2	2	Higher	City	well-off	No	Yes	No	No	No	No	No	No	No	No	No	14	108	4	20	No	No	No	Never smoking	0	0	0	0	No	0	No	Relying entirely on buying groceries and cooking	Pure water	0	Bone normal	No	No	No	13	29	15	4	37.5	16.5	18
No.176	1	38	24	Married	4	2	Secondary	City	Upper-middle income	No	No	No	Yes	No	No	Yes	No	No	No	No	13	44	8	50	Yes	No	No	Still smoking	21	10	26	0	No	0	No	Relying entirely on buying groceries and cooking	Pure water	3	Bone loss	No	No	No	24	89	5	1	42	22.5	17
No.177	1	37	20.51	unmarried	4	1	Secondary	Town	poverty	No	Yes	No	Yes	No	No	No	No	No	No	No	16	173	10	40	Yes	Yes	No	Never smoking	0	0	0	0	No	0	No	Rely entirely on takeout or restaurants	Tap water	7	Bone normal	No	No	No	55	16	9	7	4.5	34.5	1.5
No.178	1	20	32.69	Married	7	0	Secondary	Country	well-off	No	No	No	No	No	No	No	No	Yes	No	No	14	67	5	10	No	Yes	No	Never smoking	0	0	0	0	No	0	No	Hybrid mode	Pure water	7	Bone loss	No	No	No	41	45	18	6	38.5	20.5	24.5
No.179	1	26	22.62	Married	8	1	Secondary	City	opulence	Yes	No	No	No	Yes	No	No	No	No	No	Yes	14	160	6	80	No	Yes	Yes	Still smoking	22	7	24	0	No	0	Yes	Relying entirely on buying groceries and cooking	Tap water	2	Osteoporosis	No	No	No	73	92	10	6	0.5	14.5	35
No.180	1	31	18.7	Married	5	1	Secondary	Town	poverty	No	Yes	Yes	Yes	No	No	No	No	Yes	Yes	No	16	130	5	90	No	Yes	No	Never smoking	0	0	0	0	No	0	No	Hybrid mode	Pure water	7	Bone loss	No	No	No	34	11	13	5	22	26	8.5
No.181	1	39	25.07	Married	7	0	Higher	Country	well-off	Yes	No	No	No	Yes	No	Yes	No	No	No	No	16	87	10	90	Yes	No	No	Never smoking	0	0	0	0	Yes	201	Yes	Relying entirely on buying groceries and cooking	Pure water	6	Bone normal	No	No	No	4	98	1	5	16	5.5	30
No.182	1	36	17.85	unmarried	8	2	Secondary	Town	well-off	No	No	No	Yes	No	No	No	No	No	No	No	12	104	10	60	Yes	No	No	Quit smoking	0	5	27	17	Yes	59	No	Relying entirely on buying groceries and cooking	Pure water	2	Osteoporosis	No	No	No	31	73	12	1	40	38.5	39
No.183	1	27	21.18	Married	5	1	Secondary	Town	well-off	No	No	No	No	No	Yes	Yes	No	No	No	Yes	14	126	7	40	No	No	No	Still smoking	4	3	36	0	No	0	Yes	Hybrid mode	Pure water	6	Bone normal	No	Yes	No	3	95	4	1	30	3	4.5
No.184	1	36	26.22	Married	8	2	Primary	City	poverty	No	No	No	Yes	No	No	No	No	No	No	No	15	139	3	50	Yes	Yes	No	Quit smoking	0	15	17	9	No	0	No	Hybrid mode	Pure water	1	Bone normal	No	No	No	5	32	13	2	39	10.5	5
No.185	1	31	32.88	unmarried	7	2	Primary	Town	well-off	No	No	No	Yes	Yes	No	No	No	No	No	No	12	49	5	50	Yes	No	No	Never smoking	0	0	0	0	No	0	No	Hybrid mode	Pure water	6	Bone normal	No	No	No	96	63	19	0	16.5	10.5	12.5
No.186	1	32	27.26	Married	3	0	Higher	City	Low income	No	No	No	No	No	No	No	No	No	No	No	14	48	6	70	Yes	No	No	Never smoking	0	0	0	0	Yes	59	No	Hybrid mode	Tap water	4	Bone normal	No	No	No	49	5	14	2	15.5	31	8.5
No.187	2	24	32.53	Married	4	0	Primary	City	opulence	No	No	No	No	No	No	Yes	No	No	No	Yes	11	152	9	30	No	No	No	Still smoking	20	12	21	0	No	0	Yes	Relying entirely on buying groceries and cooking	Tap water	3	Bone normal	No	No	No	68	25	14	2	15.5	8	35
No.188	2	28	30.99	Married	2	1	Higher	City	poverty	No	No	No	Yes	No	No	No	No	No	No	No	16	49	7	40	Yes	No	No	Quit smoking	0	10	21	10	No	0	No	Relying entirely on buying groceries and cooking	Pure water	5	Osteoporosis	No	No	No	39	39	3	1	38	28	19.5
No.189	2	23	28.97	unmarried	4	1	Secondary	City	Low income	No	No	No	No	Yes	No	No	Yes	No	No	No	14	62	8	30	No	No	No	Never smoking	0	0	0	0	No	0	No	Hybrid mode	Pure water	0	Bone loss	No	No	No	6	76	13	0	30.5	15.5	7.5
No.190	2	26	25.89	Married	7	1	Secondary	Town	opulence	No	No	No	No	No	No	No	No	No	No	No	14	107	7	10	No	Yes	No	Never smoking	0	0	0	0	Yes	167	No	Hybrid mode	Pure water	3	Bone normal	No	No	No	26	0	5	4	39	7.5	39.5
No.191	2	33	34.88	Married	8	2	Primary	Country	well-off	Yes	No	Yes	No	No	No	No	No	No	No	No	14	115	8	30	No	Yes	Yes	Quit smoking	0	9	23	10	No	0	No	Hybrid mode	Pure water	4	Bone normal	No	No	No	65	59	3	1	3	26	6
No.192	2	25	23.94	unmarried	3	0	Secondary	Town	well-off	No	No	No	No	No	No	No	No	No	No	No	16	71	3	20	No	No	Yes	Never smoking	0	0	0	0	Yes	229	No	Hybrid mode	Pure water	6	Bone normal	No	No	No	36	0	19	1	19.5	28	32
No.193	2	39	34.9	Married	0	0	Secondary	Town	opulence	No	No	No	No	No	No	No	No	No	No	Yes	11	155	7	70	No	No	No	Never smoking	0	0	0	0	No	0	No	Relying entirely on buying groceries and cooking	Pure water	0	Bone normal	No	No	No	29	9	14	0	11.5	41.5	15
No.194	2	24	19.65	unmarried	3	1	Secondary	Town	poverty	Yes	No	No	No	No	No	No	No	No	No	Yes	15	108	5	80	No	No	No	Never smoking	0	0	0	0	No	0	No	Rely entirely on takeout or restaurants	Pure water	2	Bone normal	No	No	No	72	53	10	4	34.5	30	4
No.195	2	28	22.03	Married	8	3	Primary	Country	opulence	No	No	No	No	No	Yes	No	No	No	No	No	11	68	9	10	No	No	Yes	Quit smoking	0	8	28	7	No	0	No	Rely entirely on takeout or restaurants	Pure water	2	Bone normal	No	No	No	1	29	20	6	1.5	38.5	11.5
No.196	2	23	20.43	Married	8	2	Secondary	Country	well-off	No	Yes	No	Yes	No	No	No	No	No	No	Yes	11	76	5	90	No	Yes	No	Never smoking	0	0	0	0	No	0	No	Relying entirely on buying groceries and cooking	Tap water	2	Bone normal	No	No	No	35	56	21	7	17	12.5	24
No.197	2	22	35.42	Married	7	0	Secondary	Town	poverty	No	No	No	No	No	No	No	No	No	No	No	14	147	3	30	Yes	No	No	Quit smoking	0	5	25	18	No	0	No	Relying entirely on buying groceries and cooking	Tap water	0	Bone loss	No	No	No	70	94	9	7	11	14.5	29
No.198	2	24	19.95	Married	6	2	Secondary	Town	opulence	No	No	No	Yes	No	No	Yes	No	No	No	No	16	167	5	50	No	Yes	No	Quit smoking	0	13	26	8	No	0	No	Hybrid mode	Tap water	3	Bone normal	No	No	No	11	37	9	5	31	7.5	2
No.199	2	26	22.24	Married	3	0	Primary	Country	Low income	No	No	No	No	No	No	No	No	No	No	No	14	109	8	20	No	Yes	No	Never smoking	0	0	0	0	No	0	Yes	Rely entirely on takeout or restaurants	Tap water	1	Bone normal	No	No	No	72	86	2	3	26.5	23	12
No.200	2	30	29.67	Married	2	0	Higher	Town	well-off	No	No	No	Yes	No	No	No	No	No	No	No	12	128	10	40	No	No	No	Never smoking	0	0	0	0	No	0	No	Relying entirely on buying groceries and cooking	Pure water	7	Bone normal	No	No	No	21	80	4	4	10	23.5	34.5
No.201	2	26	21.68	Married	0	0	Primary	City	Upper-middle income	No	Yes	No	Yes	Yes	Yes	No	No	No	No	No	14	90	2	80	Yes	No	No	Never smoking	0	0	0	0	No	0	No	Hybrid mode	Pure water	7	Osteoporosis	No	No	No	23	66	1	3	24.5	39	32
No.202	2	28	19.04	Married	6	0	Secondary	City	well-off	No	Yes	Yes	Yes	No	No	Yes	No	No	No	No	14	175	7	40	No	Yes	No	Never smoking	0	0	0	0	Yes	60	No	Hybrid mode	Pure water	4	Osteoporosis	No	No	No	97	28	8	6	10.5	39.5	14.5
No.203	2	25	34.2	unmarried	6	0	Secondary	Town	Upper-middle income	No	Yes	No	Yes	No	No	No	No	No	No	No	15	161	7	20	No	No	No	Never smoking	0	0	0	0	No	0	No	Relying entirely on buying groceries and cooking	Pure water	1	Bone normal	No	No	No	61	94	3	3	12.5	27.5	23
No.204	2	31	22.86	Married	4	1	Primary	Country	opulence	No	No	No	Yes	No	No	No	No	No	No	No	15	139	2	30	No	No	No	Never smoking	0	0	0	0	No	0	No	Relying entirely on buying groceries and cooking	Pure water	2	Bone normal	No	No	No	72	97	2	7	31.5	10.5	37
No.205	2	26	23.52	Married	6	1	Secondary	Country	opulence	No	No	No	Yes	No	No	Yes	No	No	No	No	12	146	4	20	Yes	No	No	Still smoking	38	14	17	0	No	0	Yes	Hybrid mode	Pure water	4	Bone normal	No	No	No	43	12	3	7	34.5	29.5	12.5
No.206	2	31	22.78	Married	7	2	Secondary	City	well-off	No	No	No	No	No	No	Yes	No	No	No	Yes	13	127	6	70	No	Yes	No	Never smoking	0	0	0	0	No	0	No	Hybrid mode	Pure water	7	Bone loss	No	No	No	45	67	19	6	15	5	26.5
No.207	2	27	21.93	unmarried	7	2	Secondary	Country	Low income	No	No	Yes	No	No	No	No	No	No	No	Yes	15	76	6	20	Yes	No	No	Never smoking	0	0	0	0	No	0	No	Rely entirely on takeout or restaurants	Tap water	4	Bone normal	No	No	No	15	82	16	5	34.5	11	10.5
No.208	2	23	33.24	Married	1	0	Primary	Town	opulence	No	No	No	Yes	No	No	No	No	No	No	No	15	99	5	20	Yes	No	No	Still smoking	40	6	27	0	No	0	Yes	Hybrid mode	Pure water	5	Osteoporosis	No	No	No	99	71	8	5	6.5	28.5	24
No.209	2	31	30.91	Married	3	2	Primary	Country	opulence	No	No	No	Yes	No	No	Yes	No	No	No	No	13	160	8	60	Yes	No	No	Never smoking	0	0	0	0	Yes	164	Yes	Relying entirely on buying groceries and cooking	Pure water	6	Osteoporosis	No	No	No	43	64	4	5	9.5	20.5	10
No.210	2	26	31.28	Married	2	0	Higher	Country	well-off	No	No	No	Yes	No	No	Yes	No	No	No	No	14	125	2	20	No	Yes	No	Quit smoking	0	17	19	10	No	0	No	Relying entirely on buying groceries and cooking	Pure water	1	Bone normal	No	No	No	41	2	10	0	31.5	17	36.5
No.211	2	25	22.36	unmarried	2	2	Primary	Town	well-off	No	No	No	No	No	Yes	No	No	No	No	No	11	153	7	40	No	No	No	Quit smoking	0	5	26	18	Yes	120	No	Relying entirely on buying groceries and cooking	Tap water	1	Bone loss	No	No	Yes	43	0	19	3	22	20	16.5
No.212	2	33	20.75	Married	2	2	Higher	City	Low income	No	No	Yes	No	No	No	No	No	No	No	No	11	146	4	100	No	No	No	Never smoking	0	0	0	0	No	0	No	Hybrid mode	Pure water	4	Bone normal	No	No	No	21	12	20	4	30	40.5	17
No.213	2	25	22.59	unmarried	0	1	Higher	Town	well-off	No	No	No	Yes	No	No	Yes	No	No	No	No	16	126	4	60	Yes	No	No	Never smoking	0	0	0	0	No	0	Yes	Rely entirely on takeout or restaurants	Pure water	5	Bone loss	No	No	Yes	93	53	2	6	1	2.5	26
No.214	2	25	23.94	Married	8	0	Secondary	Town	Upper-middle income	No	No	No	No	No	Yes	No	No	No	Yes	No	11	61	6	70	No	No	No	Never smoking	0	0	0	0	No	0	Yes	Relying entirely on buying groceries and cooking	Pure water	6	Bone normal	No	No	No	62	74	17	5	25	5	4.5
No.215	2	19	29.55	Married	5	2	Secondary	City	poverty	No	No	Yes	No	No	No	Yes	No	No	No	No	14	96	5	50	No	No	Yes	Quit smoking	0	14	25	16	No	0	No	Relying entirely on buying groceries and cooking	Tap water	0	Bone normal	No	No	No	40	83	7	6	29.5	2	17
No.216	2	27	21.23	Married	0	0	Secondary	City	Upper-middle income	No	Yes	No	No	No	No	No	No	No	No	Yes	16	112	8	10	Yes	Yes	No	Still smoking	19	10	26	0	No	0	No	Relying entirely on buying groceries and cooking	Tap water	6	Osteoporosis	No	No	No	33	17	9	3	8.5	22.5	21
No.217	2	28	33.01	Married	4	1	Secondary	City	opulence	No	Yes	No	Yes	No	No	No	No	No	No	No	13	141	3	80	Yes	Yes	No	Quit smoking	0	2	37	12	Yes	77	No	Relying entirely on buying groceries and cooking	Pure water	1	Bone loss	No	No	No	72	21	20	4	24.5	30	36.5
No.218	2	25	29.8	Married	7	3	Secondary	Town	well-off	No	No	No	No	No	No	No	No	No	No	No	13	65	9	90	No	No	No	Still smoking	26	11	15	0	No	0	No	Rely entirely on takeout or restaurants	Pure water	3	Bone loss	No	No	No	72	82	12	6	29.5	15	22
No.219	2	20	21.47	Married	2	0	Secondary	City	well-off	No	No	Yes	No	No	No	No	No	No	No	No	15	126	6	10	No	No	No	Never smoking	0	0	0	0	No	0	No	Relying entirely on buying groceries and cooking	Pure water	7	Osteoporosis	No	No	No	51	30	16	6	34.5	3	29.5
No.220	2	25	34.24	Married	5	0	Secondary	Country	well-off	No	No	No	No	No	No	Yes	No	No	No	No	13	46	7	50	Yes	No	No	Never smoking	0	0	0	0	Yes	136	No	Hybrid mode	Tap water	5	Bone normal	No	No	Yes	51	53	17	0	28	38	28.5
No.221	2	37	18.27	Married	2	0	Primary	Country	poverty	No	No	Yes	No	No	No	Yes	No	No	No	No	16	63	5	60	No	Yes	No	Never smoking	0	0	0	0	No	0	No	Rely entirely on takeout or restaurants	Tap water	0	Bone loss	No	No	No	85	63	21	4	0	3	18
No.222	2	37	34.63	unmarried	4	1	Higher	City	poverty	No	No	No	Yes	Yes	No	No	Yes	No	No	No	15	124	10	70	No	No	No	Still smoking	6	16	22	0	No	0	No	Rely entirely on takeout or restaurants	Pure water	7	Bone normal	No	No	No	17	62	10	0	38	25.5	36.5
No.223	2	19	35.05	unmarried	2	0	Secondary	City	Upper-middle income	No	No	No	Yes	No	No	No	No	No	No	No	16	69	6	70	No	Yes	No	Never smoking	0	0	0	0	No	0	No	Hybrid mode	Tap water	7	Bone normal	No	No	No	60	22	11	6	25	1	37.5
No.224	2	28	33.39	Married	5	0	Secondary	Town	Low income	No	No	Yes	No	No	No	No	No	No	No	No	12	59	2	40	Yes	No	No	Never smoking	0	0	0	0	Yes	170	No	Relying entirely on buying groceries and cooking	Pure water	2	Bone loss	No	No	No	84	70	17	5	22	12	17
No.225	2	24	21.62	unmarried	5	0	Higher	City	well-off	No	No	Yes	Yes	No	No	No	No	No	No	No	13	42	5	80	No	No	No	Never smoking	0	0	0	0	Yes	65	No	Relying entirely on buying groceries and cooking	Pure water	4	Bone normal	No	No	No	83	74	19	6	14.5	4.5	29.5
No.226	2	28	19.26	unmarried	5	0	Higher	City	well-off	No	Yes	Yes	No	Yes	No	No	No	No	No	No	16	74	3	10	No	No	Yes	Still smoking	40	7	25	0	No	0	No	Hybrid mode	Pure water	3	Bone normal	No	No	No	96	37	4	6	2	32	13
No.227	2	39	25.59	Married	6	1	Secondary	Town	well-off	No	No	Yes	No	No	No	No	No	No	Yes	No	14	152	5	80	No	No	No	Still smoking	32	12	16	0	No	0	No	Hybrid mode	Pure water	2	Bone loss	No	No	Yes	73	25	11	4	10.5	40	37
No.228	2	23	25.88	Married	5	1	Secondary	City	opulence	No	No	No	No	No	No	Yes	No	Yes	No	No	13	166	2	50	Yes	Yes	No	Never smoking	0	0	0	0	No	0	Yes	Hybrid mode	Tap water	3	Bone normal	No	No	No	25	10	17	3	16.5	36.5	40
No.229	2	25	17.22	Married	4	0	Primary	Town	opulence	No	No	No	No	No	No	No	No	No	No	No	13	83	6	50	No	No	No	Quit smoking	0	13	25	14	No	0	No	Hybrid mode	Tap water	4	Bone normal	No	No	No	40	43	19	2	24.5	33.5	8
No.230	2	30	17.95	Married	3	2	Higher	Town	poverty	Yes	Yes	Yes	No	Yes	No	No	No	No	No	No	11	42	1	40	Yes	No	No	Quit smoking	0	16	22	8	No	0	No	Hybrid mode	Pure water	5	Osteoporosis	No	No	No	39	77	21	0	9.5	36	1
No.231	2	25	23.64	Married	2	2	Higher	City	Low income	No	No	No	Yes	No	No	No	No	No	No	No	13	148	9	70	No	No	No	Never smoking	0	0	0	0	No	0	Yes	Hybrid mode	Tap water	3	Bone loss	No	No	No	79	62	9	3	1.5	17.5	10.5
No.232	2	18	32.73	unmarried	5	2	Secondary	Town	Low income	No	No	No	Yes	Yes	No	Yes	No	Yes	No	Yes	13	144	8	50	No	No	Yes	Quit smoking	0	2	15	12	No	0	Yes	Rely entirely on takeout or restaurants	Pure water	7	Bone normal	No	No	No	16	42	21	1	22.5	35.5	22.5
No.233	2	25	18.14	Married	0	0	Higher	Country	opulence	No	No	Yes	No	No	No	Yes	No	No	No	No	14	94	8	30	No	No	No	Never smoking	0	0	0	0	No	0	No	Relying entirely on buying groceries and cooking	Pure water	5	Bone normal	No	No	No	89	50	18	3	31	6	9
No.234	2	20	31.7	Married	4	0	Higher	City	well-off	No	No	No	No	No	No	No	No	No	No	No	14	137	4	30	Yes	Yes	No	Quit smoking	0	4	25	12	No	0	No	Relying entirely on buying groceries and cooking	Pure water	1	Bone normal	No	No	No	13	42	20	6	22	15	0.5
No.235	2	20	22.15	unmarried	2	0	Higher	City	well-off	No	No	No	Yes	No	No	Yes	No	No	No	No	13	83	4	40	No	No	No	Still smoking	26	13	18	0	No	0	No	Relying entirely on buying groceries and cooking	Tap water	5	Bone normal	No	No	No	62	16	1	3	38.5	6.5	10.5
No.236	2	36	31.34	Married	5	3	Secondary	City	Upper-middle income	No	No	No	Yes	No	No	Yes	No	No	No	No	12	101	9	60	Yes	No	No	Never smoking	0	0	0	0	No	0	No	Relying entirely on buying groceries and cooking	Tap water	2	Bone loss	No	No	No	56	1	9	6	5.5	21	11.5
No.237	2	29	31.9	Married	2	0	Higher	Town	Low income	No	No	No	No	No	No	Yes	No	Yes	No	Yes	15	167	5	50	No	No	No	Still smoking	19	12	19	0	No	0	No	Relying entirely on buying groceries and cooking	Tap water	7	Bone normal	No	No	No	56	44	13	1	12.5	37.5	8
No.238	2	39	34.59	unmarried	0	0	Primary	Town	Low income	No	No	No	No	No	No	No	No	No	No	Yes	11	97	2	80	No	No	No	Quit smoking	0	5	27	20	No	0	No	Relying entirely on buying groceries and cooking	Pure water	1	Bone normal	No	No	No	85	5	2	5	42	31.5	15.5
No.239	2	29	19.19	unmarried	5	1	Higher	Town	Upper-middle income	No	No	No	No	No	No	Yes	No	No	No	No	12	62	2	100	Yes	No	No	Never smoking	0	0	0	0	No	0	No	Rely entirely on takeout or restaurants	Pure water	6	Bone normal	No	No	No	83	91	2	6	26	3.5	12
No.240	2	18	34.23	Married	7	0	Secondary	City	well-off	No	No	No	Yes	No	No	No	No	No	No	No	13	100	8	100	No	No	No	Never smoking	0	0	0	0	Yes	187	No	Hybrid mode	Tap water	2	Bone normal	No	No	No	11	27	19	5	16.5	21	38.5
No.241	2	21	29.27	unmarried	0	1	Higher	Country	well-off	Yes	No	No	No	No	No	No	No	No	No	No	11	95	9	90	No	Yes	No	Never smoking	0	0	0	0	No	0	No	Relying entirely on buying groceries and cooking	Tap water	3	Bone normal	No	No	No	66	72	2	2	26.5	26.5	9
No.242	2	35	29	unmarried	1	0	Higher	Town	poverty	Yes	No	Yes	No	No	No	No	No	Yes	No	No	13	131	10	100	No	Yes	No	Never smoking	0	0	0	0	No	0	No	Relying entirely on buying groceries and cooking	Tap water	3	Bone normal	No	No	Yes	73	42	0	0	8	37	32.5
No.243	2	30	24.9	unmarried	7	2	Secondary	Country	well-off	No	No	No	No	No	No	No	No	No	No	No	14	64	6	60	Yes	No	No	Quit smoking	0	14	16	12	No	0	No	Hybrid mode	Pure water	4	Osteoporosis	No	No	Yes	36	49	13	4	29	40.5	26.5
No.244	2	34	28.92	Married	7	0	Higher	Country	Low income	No	No	No	No	No	No	Yes	No	No	No	Yes	14	152	9	50	No	No	No	Still smoking	22	6	26	0	No	0	Yes	Relying entirely on buying groceries and cooking	Pure water	2	Bone normal	No	No	No	46	36	12	4	41	42	15
No.245	2	32	18.7	Married	3	1	Secondary	Town	poverty	No	Yes	No	No	No	No	No	No	No	Yes	Yes	16	143	7	10	No	Yes	No	Still smoking	11	16	17	0	No	0	No	Relying entirely on buying groceries and cooking	Tap water	2	Bone loss	No	No	No	38	8	21	3	2	14	33
No.246	2	26	33.93	Married	7	3	Secondary	City	Low income	Yes	Yes	No	No	No	No	No	No	No	No	Yes	16	156	1	10	Yes	No	No	Quit smoking	0	10	23	11	No	0	No	Relying entirely on buying groceries and cooking	Pure water	1	Bone normal	No	No	No	57	65	21	5	26.5	0	31.5
No.247	2	20	30.19	Married	6	1	Primary	Country	well-off	No	Yes	No	No	Yes	No	No	No	No	No	No	12	90	3	50	No	No	No	Never smoking	0	0	0	0	No	0	No	Hybrid mode	Pure water	2	Bone normal	No	No	No	5	59	8	5	31	22	7.5
No.248	2	33	20.24	Married	8	2	Higher	Country	well-off	No	No	Yes	No	No	Yes	No	No	No	No	No	11	48	2	60	Yes	No	No	Quit smoking	0	17	19	2	No	0	No	Hybrid mode	Pure water	5	Bone normal	No	No	No	49	67	17	7	15.5	34.5	15
No.249	2	20	27.37	Married	6	0	Secondary	City	well-off	No	Yes	Yes	No	Yes	No	No	No	No	No	Yes	13	66	4	30	Yes	No	No	Never smoking	0	0	0	0	Yes	160	Yes	Hybrid mode	Pure water	7	Bone normal	No	No	No	7	46	13	3	42	20	38
No.250	2	22	21.83	Married	5	1	Secondary	Town	Low income	No	No	No	No	No	No	No	No	Yes	No	No	12	41	9	50	No	Yes	No	Never smoking	0	0	0	0	No	0	No	Hybrid mode	Tap water	2	Bone loss	No	No	No	61	95	19	4	36.5	29	22
No.251	2	34	17.01	Married	4	0	Primary	Country	well-off	No	No	Yes	No	No	Yes	No	Yes	No	No	No	13	162	8	90	Yes	No	No	Quit smoking	0	7	23	4	Yes	145	Yes	Relying entirely on buying groceries and cooking	Tap water	0	Osteoporosis	No	No	No	19	99	18	7	36.5	19.5	8
No.252	2	30	26.7	unmarried	5	0	Higher	Town	Low income	Yes	Yes	No	Yes	No	No	No	No	No	No	No	14	117	10	10	No	No	No	Never smoking	0	0	0	0	No	0	No	Relying entirely on buying groceries and cooking	Pure water	6	Bone loss	No	No	No	9	96	13	6	17	9	28
No.253	2	32	21.76	Married	3	0	Secondary	Country	well-off	Yes	No	No	Yes	No	No	Yes	No	No	No	No	11	107	7	30	No	No	No	Never smoking	0	0	0	0	No	0	No	Hybrid mode	Pure water	2	Bone normal	No	No	No	77	36	17	7	37.5	26.5	32.5
No.254	2	27	24.97	Married	1	0	Higher	City	Upper-middle income	No	No	No	No	Yes	No	No	No	No	No	No	15	157	5	40	Yes	No	Yes	Quit smoking	0	17	19	12	No	0	Yes	Rely entirely on takeout or restaurants	Tap water	1	Osteoporosis	No	No	No	67	17	13	7	30	15.5	10.5
No.255	2	23	19.46	Married	1	1	Secondary	City	opulence	No	No	Yes	No	No	No	Yes	No	Yes	No	No	12	112	4	20	No	No	No	Never smoking	0	0	0	0	No	0	No	Rely entirely on takeout or restaurants	Tap water	2	Bone loss	No	No	No	49	30	11	3	35.5	1	19
No.256	2	36	28.54	Married	4	0	Higher	Country	Upper-middle income	No	No	Yes	No	No	Yes	No	No	No	No	No	15	141	3	40	No	No	No	Quit smoking	0	1	17	12	Yes	133	Yes	Hybrid mode	Tap water	0	Bone normal	No	No	No	85	14	19	6	3.5	26	35.5
No.257	2	26	33.71	Married	8	1	Secondary	Country	poverty	No	No	No	Yes	No	No	No	No	No	No	No	14	82	6	30	Yes	No	No	Never smoking	0	0	0	0	No	0	No	Hybrid mode	Tap water	2	Bone normal	No	No	No	81	98	14	6	11	24	16.5
No.258	2	39	21.16	Married	6	1	Higher	City	poverty	No	No	Yes	Yes	No	No	No	Yes	No	No	No	16	52	6	20	No	No	No	Never smoking	0	0	0	0	No	0	No	Hybrid mode	Pure water	4	Bone loss	No	No	No	48	23	11	7	32.5	42	14
No.259	2	23	28.16	Married	8	2	Higher	Town	well-off	No	No	No	No	Yes	No	No	No	No	No	No	13	156	9	30	No	No	No	Quit smoking	0	3	30	4	No	0	Yes	Hybrid mode	Pure water	2	Osteoporosis	No	No	No	47	52	5	7	20.5	4	15.5
No.260	2	31	30.17	Married	7	1	Higher	City	opulence	No	Yes	Yes	No	No	No	No	No	No	No	No	15	172	5	10	No	No	No	Still smoking	6	10	27	0	No	0	Yes	Relying entirely on buying groceries and cooking	Pure water	1	Bone loss	No	No	No	72	89	2	7	18.5	34	8
No.261	2	28	22.33	unmarried	4	0	Higher	Town	opulence	Yes	No	No	No	No	No	Yes	No	No	No	No	11	160	9	100	No	Yes	No	Never smoking	0	0	0	0	No	0	No	Relying entirely on buying groceries and cooking	Tap water	5	Bone normal	No	No	No	52	3	19	3	19	39.5	30
No.262	2	37	23.6	Married	8	0	Primary	Town	opulence	No	No	No	No	No	No	No	No	No	No	No	15	127	5	80	No	No	No	Quit smoking	0	15	19	19	Yes	45	Yes	Hybrid mode	Pure water	6	Osteoporosis	No	No	No	81	86	5	7	37.5	0.5	4
No.263	2	22	21.96	Married	3	0	Higher	City	opulence	No	No	No	No	No	No	No	No	No	No	No	16	133	10	20	No	No	No	Never smoking	0	0	0	0	No	0	Yes	Relying entirely on buying groceries and cooking	Pure water	7	Bone normal	No	No	No	47	25	9	6	27.5	34.5	15
No.264	2	18	18.83	Married	8	3	Secondary	Town	opulence	No	Yes	No	Yes	No	No	No	No	No	No	No	16	55	9	90	No	No	No	Never smoking	0	0	0	0	No	0	Yes	Hybrid mode	Tap water	4	Bone normal	No	No	No	35	65	16	2	38	41	9
No.265	2	29	35.65	unmarried	0	0	Higher	City	Upper-middle income	No	No	No	Yes	No	No	No	No	No	No	Yes	12	176	10	100	Yes	No	Yes	Never smoking	0	0	0	0	No	0	Yes	Relying entirely on buying groceries and cooking	Pure water	1	Bone loss	No	No	No	37	37	15	4	32.5	5.5	16.5
No.266	2	36	29.89	Married	0	0	Primary	Country	poverty	No	No	No	No	No	No	Yes	Yes	No	Yes	Yes	13	73	9	60	No	No	No	Never smoking	0	0	0	0	Yes	71	No	Hybrid mode	Pure water	6	Bone loss	No	No	Yes	22	75	4	1	31	32.5	21.5
No.267	2	20	26.25	unmarried	7	2	Secondary	City	opulence	No	No	No	No	No	No	No	No	No	No	No	16	76	4	80	No	No	No	Never smoking	0	0	0	0	No	0	No	Hybrid mode	Pure water	7	Bone normal	No	No	No	52	56	0	0	7.5	4.5	32
No.268	2	23	23.47	Married	6	0	Secondary	City	Low income	No	No	No	No	No	No	No	No	No	No	No	14	173	4	100	No	No	No	Quit smoking	0	12	18	10	No	0	No	Hybrid mode	Pure water	7	Bone normal	No	No	No	10	86	14	7	11.5	11.5	38
No.269	2	36	32.5	Married	7	1	Higher	Town	well-off	No	Yes	Yes	Yes	No	Yes	No	No	No	No	No	14	67	7	20	Yes	No	No	Never smoking	0	0	0	0	No	0	No	Relying entirely on buying groceries and cooking	Tap water	7	Bone normal	No	No	No	76	63	14	4	38	26	29
No.270	2	24	29.23	Married	8	0	Higher	City	Low income	No	No	No	No	No	No	Yes	No	No	Yes	No	12	159	4	90	No	No	No	Never smoking	0	0	0	0	No	0	No	Hybrid mode	Tap water	5	Bone normal	No	No	No	51	44	17	2	9.5	19.5	10
No.271	2	23	29.38	unmarried	7	1	Secondary	City	poverty	No	No	No	No	No	No	Yes	No	No	No	No	16	144	10	30	Yes	No	No	Quit smoking	0	16	23	16	Yes	152	Yes	Hybrid mode	Pure water	5	Bone normal	No	No	No	25	47	5	4	19	2	3.5
No.272	2	30	27.45	Married	1	0	Higher	City	poverty	No	No	No	No	No	No	No	No	No	No	No	12	130	6	90	Yes	No	Yes	Quit smoking	0	5	25	17	Yes	236	No	Relying entirely on buying groceries and cooking	Tap water	1	Bone loss	No	No	No	28	41	4	5	8.5	11.5	35.5
No.273	2	19	31.16	unmarried	4	0	Primary	Town	opulence	No	No	No	No	No	No	Yes	No	No	No	No	16	90	4	30	Yes	Yes	Yes	Never smoking	0	0	0	0	No	0	Yes	Hybrid mode	Pure water	3	Osteoporosis	No	No	No	11	99	8	4	20.5	36	22.5
No.274	2	35	26.72	unmarried	7	1	Primary	City	well-off	No	No	No	No	No	No	Yes	No	No	No	Yes	11	115	9	10	No	No	Yes	Never smoking	0	0	0	0	No	0	Yes	Hybrid mode	Pure water	7	Bone normal	Yes	No	No	54	75	16	1	6.5	3	16.5
No.275	2	20	17.96	Married	2	0	Primary	Town	opulence	No	No	No	No	No	No	No	No	No	No	No	14	173	4	80	No	Yes	No	Never smoking	0	0	0	0	No	0	No	Rely entirely on takeout or restaurants	Pure water	4	Bone normal	No	No	No	38	91	11	1	37	24	39
No.276	2	24	26.98	Married	5	2	Secondary	City	well-off	No	No	Yes	No	No	No	Yes	No	No	No	No	13	68	10	30	No	Yes	No	Never smoking	0	0	0	0	Yes	206	Yes	Rely entirely on takeout or restaurants	Tap water	6	Bone normal	No	No	No	27	13	12	7	10	26.5	34.5
No.277	2	34	18.72	Married	8	3	Higher	City	well-off	No	Yes	No	No	No	No	No	No	No	No	Yes	13	126	4	100	No	Yes	No	Quit smoking	0	8	21	1	No	0	No	Relying entirely on buying groceries and cooking	Pure water	1	Bone normal	No	No	No	88	43	11	4	36	21.5	26
No.278	2	38	34.07	Married	4	3	Higher	City	well-off	No	No	No	Yes	No	No	No	No	No	No	No	15	124	9	60	No	Yes	No	Still smoking	13	5	26	0	No	0	No	Hybrid mode	Pure water	1	Osteoporosis	No	No	No	4	27	20	0	26	40	14.5
No.279	2	39	20.07	Married	2	0	Primary	Town	well-off	No	No	No	No	Yes	No	No	Yes	No	No	No	13	61	4	80	Yes	No	No	Still smoking	17	4	29	0	No	0	No	Hybrid mode	Pure water	6	Bone loss	No	No	No	57	53	8	1	7	0	26
No.280	2	29	23.55	unmarried	2	2	Secondary	Town	well-off	No	No	No	Yes	No	Yes	Yes	No	No	No	No	15	137	5	100	No	No	No	Never smoking	0	0	0	0	No	0	No	Relying entirely on buying groceries and cooking	Pure water	4	Bone normal	No	No	No	5	67	6	2	33	2	32.5
No.281	2	23	18.06	unmarried	1	1	Primary	City	opulence	No	Yes	No	No	No	No	No	No	No	No	Yes	13	46	1	60	Yes	No	No	Quit smoking	0	13	16	18	No	0	No	Relying entirely on buying groceries and cooking	Tap water	7	Bone normal	No	No	No	53	12	0	4	7.5	33	34
No.282	2	37	34.04	unmarried	0	0	Higher	Town	well-off	No	No	No	Yes	No	No	No	No	No	No	No	13	137	3	50	Yes	No	No	Quit smoking	0	3	32	20	No	0	No	Hybrid mode	Tap water	2	Bone loss	No	No	No	50	62	12	3	41.5	27	31.5
No.283	2	37	22.97	unmarried	3	1	Higher	Town	well-off	No	No	No	No	Yes	No	Yes	No	No	No	No	15	150	1	70	No	Yes	No	Never smoking	0	0	0	0	No	0	No	Hybrid mode	Tap water	3	Osteoporosis	Yes	No	No	8	68	2	5	8.5	6	2
No.284	2	31	28.19	Married	7	1	Secondary	City	poverty	No	No	Yes	No	Yes	No	No	No	No	No	No	12	140	1	40	Yes	Yes	Yes	Still smoking	29	3	26	0	No	0	No	Relying entirely on buying groceries and cooking	Tap water	3	Bone loss	No	No	No	94	77	10	5	28	33	19.5
No.285	2	18	22.38	Married	5	1	Secondary	Town	well-off	No	Yes	Yes	No	No	No	No	No	Yes	No	No	14	103	1	100	No	No	No	Never smoking	0	0	0	0	Yes	228	Yes	Relying entirely on buying groceries and cooking	Pure water	0	Bone loss	No	No	No	1	88	4	7	35	30.5	42
No.286	2	18	34.8	unmarried	1	0	Secondary	City	opulence	No	No	No	No	No	No	No	No	No	Yes	No	15	65	10	100	No	No	No	Never smoking	0	0	0	0	No	0	No	Hybrid mode	Tap water	2	Bone normal	No	No	No	34	59	11	4	7	7	13
No.287	2	35	23.73	unmarried	6	1	Secondary	City	opulence	No	No	No	Yes	No	No	No	No	No	No	No	15	52	3	90	Yes	No	No	Never smoking	0	0	0	0	No	0	No	Relying entirely on buying groceries and cooking	Pure water	5	Bone loss	No	No	No	67	2	17	7	14.5	33	15.5
No.288	2	28	23.77	unmarried	3	1	Higher	Country	opulence	No	No	No	Yes	Yes	No	No	No	No	No	No	12	136	1	20	Yes	No	No	Quit smoking	0	8	22	13	No	0	No	Hybrid mode	Tap water	0	Bone normal	No	No	No	54	32	16	7	11.5	40.5	35
No.289	2	33	23.21	Married	8	2	Primary	City	well-off	No	Yes	No	No	No	Yes	No	No	No	No	No	16	179	1	50	Yes	No	No	Never smoking	0	0	0	0	No	0	No	Rely entirely on takeout or restaurants	Tap water	3	Bone loss	No	No	No	23	15	14	2	23.5	15	20.5
No.290	2	19	32.65	unmarried	8	1	Secondary	Country	well-off	No	No	No	Yes	No	No	No	No	No	No	No	14	109	4	40	Yes	No	No	Never smoking	0	0	0	0	No	0	No	Relying entirely on buying groceries and cooking	Pure water	5	Bone loss	No	No	No	60	31	3	4	33	0.5	7.5
No.291	2	31	19.67	unmarried	0	0	Secondary	City	Upper-middle income	No	No	No	No	No	No	No	No	No	No	No	16	174	1	40	No	Yes	No	Never smoking	0	0	0	0	No	0	No	Relying entirely on buying groceries and cooking	Pure water	0	Bone normal	No	No	No	77	94	20	0	14	29	20.5
No.292	2	31	23.7	Married	7	1	Secondary	Country	Low income	No	No	No	Yes	No	No	Yes	Yes	Yes	No	Yes	16	79	5	30	Yes	Yes	No	Quit smoking	0	4	17	2	No	0	No	Relying entirely on buying groceries and cooking	Tap water	0	Bone loss	No	Yes	No	44	14	3	0	6	17.5	40
No.293	2	33	33.95	Married	1	1	Higher	Town	opulence	No	Yes	No	No	No	No	No	No	No	No	No	12	142	6	100	Yes	No	Yes	Never smoking	0	0	0	0	No	0	No	Hybrid mode	Pure water	6	Bone normal	No	No	No	55	26	0	1	29	33.5	39.5
No.294	2	39	17.4	unmarried	6	1	Higher	Town	poverty	No	Yes	Yes	No	No	No	No	No	No	No	Yes	11	171	6	60	No	Yes	No	Quit smoking	0	12	15	6	No	0	Yes	Relying entirely on buying groceries and cooking	Pure water	1	Bone loss	No	No	No	3	45	1	1	14	8.5	6.5
No.295	2	29	34.93	Married	2	0	Higher	Town	well-off	No	No	No	Yes	No	No	No	No	Yes	No	Yes	14	78	9	60	Yes	No	No	Quit smoking	0	20	18	16	No	0	No	Relying entirely on buying groceries and cooking	Pure water	0	Bone normal	No	No	No	26	68	17	3	23	19	30
No.296	2	33	30.69	Married	6	2	Secondary	City	well-off	No	No	Yes	Yes	No	No	No	No	No	No	No	12	73	4	70	No	No	No	Never smoking	0	0	0	0	No	0	Yes	Hybrid mode	Pure water	4	Osteoporosis	No	No	No	79	67	8	7	20.5	6	5.5
No.297	2	20	18.3	Married	3	0	Higher	Country	well-off	No	No	No	Yes	No	No	Yes	No	No	No	Yes	12	89	9	80	No	Yes	No	Quit smoking	0	10	25	17	No	0	No	Hybrid mode	Pure water	2	Bone normal	No	No	No	45	72	3	5	11.5	41	19.5
No.298	2	29	29.9	Married	3	1	Higher	City	well-off	No	Yes	Yes	No	No	No	No	No	No	Yes	No	14	116	4	100	Yes	No	No	Never smoking	0	0	0	0	No	0	Yes	Hybrid mode	Tap water	6	Osteoporosis	No	No	No	65	91	20	3	6	19.5	20
No.299	2	25	21.16	Married	8	2	Secondary	City	Low income	No	No	No	No	No	No	No	No	No	No	Yes	13	111	4	10	Yes	No	Yes	Quit smoking	0	14	22	19	No	0	Yes	Relying entirely on buying groceries and cooking	Tap water	7	Bone loss	No	No	No	39	62	3	5	22	28.5	2.5
No.300	2	35	17.76	Married	0	0	Primary	City	well-off	No	No	Yes	No	No	No	Yes	No	No	No	No	12	154	4	90	No	No	No	Never smoking	0	0	0	0	No	0	No	Hybrid mode	Pure water	1	Bone normal	No	No	No	64	62	1	0	39.5	4.5	17
No.301	2	24	24.9	Married	8	2	Secondary	Town	well-off	Yes	No	No	No	No	No	No	No	No	No	Yes	11	175	2	100	No	No	No	Never smoking	0	0	0	0	Yes	217	No	Rely entirely on takeout or restaurants	Pure water	1	Bone normal	No	No	No	78	11	21	4	29	11.5	32
No.302	2	37	34.3	unmarried	0	0	Secondary	Town	Low income	No	No	Yes	Yes	No	No	No	No	No	No	No	14	111	7	30	No	No	No	Never smoking	0	0	0	0	No	0	No	Relying entirely on buying groceries and cooking	Pure water	7	Bone normal	No	No	No	90	17	15	7	13	3	23.5
No.303	2	33	21.7	unmarried	3	1	Secondary	Country	well-off	No	No	No	Yes	No	No	Yes	No	No	No	No	13	117	9	70	Yes	Yes	Yes	Quit smoking	0	1	34	2	No	0	No	Relying entirely on buying groceries and cooking	Pure water	5	Bone normal	No	No	No	61	52	3	5	17	14	30.5
No.304	2	29	32.2	unmarried	7	2	Secondary	Town	Upper-middle income	No	No	No	No	No	No	No	No	No	No	No	11	95	8	40	Yes	No	No	Quit smoking	0	10	29	12	Yes	58	No	Hybrid mode	Pure water	5	Bone loss	No	No	No	9	3	4	0	2.5	12.5	42
No.305	2	23	18.71	unmarried	4	0	Higher	City	well-off	No	Yes	Yes	No	No	No	No	No	No	No	Yes	13	48	4	100	No	No	No	Never smoking	0	0	0	0	No	0	No	Hybrid mode	Pure water	0	Bone loss	No	No	No	26	79	11	6	31	22	11.5
No.306	2	35	31.92	unmarried	2	1	Primary	Town	well-off	Yes	No	No	Yes	No	No	No	No	No	No	Yes	13	40	6	40	No	Yes	No	Never smoking	0	0	0	0	No	0	No	Hybrid mode	Tap water	2	Bone normal	No	No	No	4	96	12	2	37.5	0.5	4
No.307	2	37	19.84	Married	8	3	Secondary	Town	opulence	No	No	No	No	No	No	Yes	No	No	No	No	16	70	7	90	Yes	No	No	Still smoking	34	14	19	0	No	0	No	Hybrid mode	Pure water	7	Bone normal	No	No	No	96	5	21	7	34	20.5	31
No.308	2	33	25.48	Married	3	0	Primary	City	Upper-middle income	No	No	No	Yes	No	No	Yes	No	No	No	No	16	80	4	80	No	Yes	Yes	Never smoking	0	0	0	0	No	0	No	Rely entirely on takeout or restaurants	Tap water	4	Bone loss	No	No	No	27	0	0	5	39.5	10	3.5
No.309	2	24	27.13	unmarried	2	1	Secondary	City	Upper-middle income	Yes	No	No	No	No	No	No	No	No	No	Yes	14	117	2	50	No	Yes	Yes	Never smoking	0	0	0	0	Yes	161	No	Hybrid mode	Tap water	2	Osteoporosis	No	No	No	95	29	2	0	9	21	37.5
No.310	2	33	35.24	Married	3	1	Higher	City	poverty	No	No	No	No	No	No	No	No	No	No	Yes	11	79	8	50	No	Yes	No	Quit smoking	0	11	27	13	No	0	No	Hybrid mode	Pure water	6	Bone normal	No	No	No	6	96	0	3	34	19.5	13.5
No.311	2	26	18.84	Married	1	0	Higher	Country	opulence	No	No	No	Yes	No	No	No	No	No	Yes	No	16	56	8	80	Yes	No	No	Never smoking	0	0	0	0	No	0	No	Hybrid mode	Pure water	2	Bone loss	No	No	No	85	37	9	5	20	29.5	31
No.312	2	39	22.19	Married	4	2	Higher	Country	poverty	No	No	No	Yes	No	No	No	No	No	No	Yes	13	88	2	60	No	No	Yes	Never smoking	0	0	0	0	No	0	Yes	Relying entirely on buying groceries and cooking	Pure water	6	Bone normal	No	No	No	35	46	14	4	35	37	20
No.313	2	28	24	Married	1	0	Higher	Country	opulence	No	No	No	Yes	No	No	No	No	No	No	Yes	16	91	4	80	No	Yes	No	Still smoking	37	8	17	0	No	0	Yes	Hybrid mode	Tap water	0	Bone loss	No	No	No	40	77	19	5	15	15	3.5
No.314	3	23	33.23	Married	8	1	Secondary	City	well-off	No	Yes	No	No	No	No	No	No	No	No	No	13	81	8	10	No	Yes	No	Never smoking	0	0	0	0	No	0	No	Hybrid mode	Tap water	4	Bone normal	No	Yes	No	64	75	10	1	29	41	18.5
No.315	3	35	34.5	unmarried	3	2	Secondary	Country	Low income	No	No	No	No	No	No	Yes	No	No	No	No	11	123	6	70	Yes	Yes	Yes	Never smoking	0	0	0	0	No	0	Yes	Hybrid mode	Pure water	6	Osteoporosis	No	No	No	15	31	5	6	22.5	17	29
No.316	3	35	26.43	Married	4	0	Secondary	Town	opulence	No	Yes	No	No	No	No	No	No	No	No	No	15	154	9	10	No	No	No	Never smoking	0	0	0	0	No	0	Yes	Hybrid mode	Tap water	2	Bone loss	No	No	No	7	30	16	4	25.5	37	21.5
No.317	3	18	35.96	Married	5	2	Higher	Country	well-off	No	Yes	No	No	No	No	Yes	No	No	No	No	14	177	8	40	No	No	No	Still smoking	39	15	18	0	No	0	No	Relying entirely on buying groceries and cooking	Tap water	4	Bone normal	No	No	No	92	3	6	3	38	20.5	8
No.318	3	33	18.61	unmarried	5	2	Higher	Town	Low income	Yes	No	No	No	Yes	Yes	No	No	No	No	No	12	132	6	90	Yes	No	No	Quit smoking	0	1	30	1	No	0	Yes	Rely entirely on takeout or restaurants	Tap water	1	Bone normal	No	No	No	20	2	20	0	29.5	0.5	8
No.319	3	31	30.21	Married	7	1	Secondary	Country	well-off	No	No	No	Yes	No	No	Yes	No	No	No	No	15	89	6	90	Yes	No	No	Quit smoking	0	5	20	19	Yes	113	Yes	Relying entirely on buying groceries and cooking	Pure water	2	Osteoporosis	No	No	No	6	64	2	5	20.5	0	34.5
No.320	3	39	26.62	Married	0	1	Secondary	Country	well-off	No	Yes	No	Yes	No	No	No	No	No	No	No	14	135	2	60	Yes	No	No	Never smoking	0	0	0	0	Yes	220	No	Relying entirely on buying groceries and cooking	Pure water	0	Bone loss	No	No	No	82	50	5	4	19	8	7.5
No.321	3	20	24.64	Married	6	1	Primary	Country	opulence	No	No	No	Yes	No	No	Yes	No	No	No	Yes	14	169	2	60	No	No	No	Never smoking	0	0	0	0	No	0	No	Hybrid mode	Pure water	6	Bone normal	No	No	No	6	83	2	4	39	32.5	36
No.322	3	23	17.89	Married	8	3	Secondary	Country	Low income	No	No	Yes	No	No	No	No	No	No	No	No	15	62	4	100	Yes	No	No	Never smoking	0	0	0	0	No	0	No	Rely entirely on takeout or restaurants	Pure water	1	Osteoporosis	No	No	No	28	32	9	5	14.5	32	20.5
No.323	3	36	24.93	Married	5	0	Higher	Town	well-off	No	No	Yes	No	No	No	No	No	No	No	Yes	13	160	8	20	No	Yes	No	Quit smoking	0	17	17	3	No	0	No	Hybrid mode	Pure water	2	Bone normal	No	No	No	24	22	17	6	29.5	22	35.5
No.324	3	30	22.8	Married	1	0	Higher	City	well-off	No	No	No	No	No	No	Yes	No	No	No	No	11	132	10	50	Yes	Yes	No	Never smoking	0	0	0	0	No	0	No	Relying entirely on buying groceries and cooking	Pure water	1	Bone normal	No	No	No	19	80	1	6	42	15.5	39.5
No.325	3	36	35.73	unmarried	7	1	Secondary	Town	opulence	Yes	No	No	No	No	No	No	No	No	No	No	13	43	7	90	No	Yes	No	Still smoking	24	19	17	0	No	0	No	Hybrid mode	Pure water	2	Bone normal	No	No	No	73	12	2	1	0.5	19.5	18
No.326	3	18	29.64	Married	5	0	Secondary	Country	well-off	No	Yes	No	No	No	No	Yes	No	No	No	No	16	152	6	70	No	No	No	Never smoking	0	0	0	0	No	0	Yes	Hybrid mode	Pure water	2	Osteoporosis	No	No	No	38	68	5	5	11	27.5	30.5
No.327	3	19	35.78	unmarried	8	1	Secondary	City	well-off	No	No	Yes	Yes	No	Yes	Yes	No	No	No	No	16	56	4	70	No	No	No	Still smoking	38	12	26	0	Yes	93	Yes	Hybrid mode	Pure water	5	Bone normal	No	No	No	15	76	4	0	9.5	41	19
No.328	3	24	33.95	unmarried	6	0	Secondary	City	Upper-middle income	No	No	No	No	No	No	Yes	No	No	No	No	14	89	2	10	Yes	No	No	Never smoking	0	0	0	0	No	0	No	Hybrid mode	Tap water	3	Bone normal	No	No	No	67	3	5	0	34.5	32.5	7
No.329	3	18	22.67	Married	7	2	Secondary	Town	well-off	No	No	No	No	No	No	Yes	No	No	No	Yes	15	110	8	100	Yes	No	No	Never smoking	0	0	0	0	Yes	57	Yes	Relying entirely on buying groceries and cooking	Tap water	0	Bone normal	No	No	No	73	79	9	4	29.5	9	37.5
No.330	3	31	29.29	Married	8	3	Primary	Town	well-off	No	No	No	Yes	No	No	Yes	No	No	No	No	15	98	1	60	No	No	No	Never smoking	0	0	0	0	No	0	Yes	Relying entirely on buying groceries and cooking	Pure water	6	Bone normal	No	No	No	38	29	4	2	3	7.5	34.5
No.331	3	21	34.77	unmarried	3	0	Secondary	City	well-off	No	No	No	Yes	No	No	Yes	No	No	No	No	15	85	4	30	No	No	No	Quit smoking	0	7	28	5	No	0	No	Hybrid mode	Pure water	1	Bone loss	No	No	No	58	38	0	7	5	2	17
No.332	3	22	32.66	Married	5	0	Secondary	Country	well-off	No	No	No	No	No	No	No	No	Yes	Yes	No	12	99	6	20	No	Yes	No	Never smoking	0	0	0	0	No	0	No	Rely entirely on takeout or restaurants	Pure water	7	Bone normal	No	No	No	96	89	0	1	33.5	8.5	20.5
No.333	3	24	31.6	unmarried	4	0	Secondary	Country	well-off	No	No	No	No	Yes	No	No	No	No	No	No	13	165	3	70	No	Yes	Yes	Still smoking	17	19	18	0	No	0	No	Hybrid mode	Pure water	0	Bone loss	No	No	No	58	42	11	4	12	19	25.5
No.334	3	23	22.47	Married	8	1	Higher	Town	Upper-middle income	No	No	No	Yes	No	No	No	No	No	No	No	15	167	6	80	Yes	No	No	Never smoking	0	0	0	0	Yes	17	Yes	Relying entirely on buying groceries and cooking	Pure water	0	Bone loss	No	No	No	23	77	0	3	42	27.5	2
No.335	3	38	31.19	Married	6	0	Secondary	Town	Upper-middle income	No	Yes	No	No	No	No	Yes	No	No	No	No	11	69	3	10	Yes	No	No	Never smoking	0	0	0	0	No	0	No	Rely entirely on takeout or restaurants	Tap water	0	Bone loss	No	No	No	28	34	11	5	26	26.5	6
No.336	3	36	17.62	Married	0	1	Primary	Town	opulence	No	No	No	No	No	No	No	No	No	No	No	11	66	5	70	Yes	Yes	Yes	Quit smoking	0	1	32	20	No	0	No	Relying entirely on buying groceries and cooking	Pure water	0	Bone normal	No	No	No	74	28	11	6	36	39	23.5
No.337	3	35	18.78	Married	4	0	Higher	Town	well-off	No	Yes	No	No	No	No	No	Yes	No	No	No	13	40	5	70	Yes	Yes	No	Quit smoking	0	1	30	2	No	0	No	Relying entirely on buying groceries and cooking	Tap water	6	Bone normal	No	No	No	27	80	3	5	7.5	8.5	18
No.338	3	18	23.61	unmarried	5	1	Secondary	Town	poverty	No	Yes	No	Yes	Yes	No	Yes	No	No	No	No	11	60	2	40	No	No	Yes	Never smoking	0	0	0	0	No	0	No	Hybrid mode	Pure water	6	Bone normal	No	No	No	57	45	7	3	29	16.5	14.5
No.339	3	31	19.79	unmarried	0	0	Secondary	City	Upper-middle income	No	Yes	No	No	No	Yes	Yes	No	No	No	No	11	163	10	10	No	No	No	Never smoking	0	0	0	0	No	0	No	Relying entirely on buying groceries and cooking	Pure water	5	Osteoporosis	No	No	No	20	54	15	0	34.5	9.5	27.5
No.340	3	37	19.17	Married	6	3	Secondary	Town	Upper-middle income	No	No	No	No	No	No	No	No	No	No	Yes	12	161	3	10	No	No	No	Quit smoking	0	9	21	17	Yes	118	Yes	Hybrid mode	Pure water	6	Bone normal	No	No	No	35	88	13	4	29.5	24	13.5
No.341	3	28	30.1	Married	2	0	Secondary	City	well-off	No	No	No	Yes	No	No	Yes	No	No	No	No	11	92	6	90	Yes	No	No	Never smoking	0	0	0	0	No	0	No	Hybrid mode	Tap water	1	Bone normal	No	No	No	32	41	9	4	8	25	33.5
No.342	3	18	25.11	Married	2	0	Higher	Town	Low income	No	No	No	Yes	No	No	No	No	No	No	No	13	44	10	70	No	No	No	Never smoking	0	0	0	0	No	0	No	Rely entirely on takeout or restaurants	Pure water	4	Bone normal	No	No	No	94	6	1	0	20	30.5	41
No.343	3	31	25.77	Married	3	2	Primary	City	well-off	No	No	No	No	Yes	No	Yes	No	No	No	No	16	160	3	30	No	No	No	Never smoking	0	0	0	0	No	0	No	Hybrid mode	Pure water	7	Bone normal	No	No	No	72	59	11	7	24.5	38.5	41.5
No.344	3	31	35.24	Married	2	0	Primary	Town	Low income	No	No	Yes	No	No	No	No	No	No	No	No	15	36	1	90	No	No	No	Quit smoking	0	9	25	20	No	0	No	Relying entirely on buying groceries and cooking	Pure water	6	Osteoporosis	No	No	No	8	8	4	2	15	32	37.5
No.345	3	34	34.34	Married	3	0	Secondary	City	well-off	No	Yes	No	No	No	No	No	No	No	No	Yes	14	50	4	30	Yes	Yes	No	Never smoking	0	0	0	0	No	0	Yes	Relying entirely on buying groceries and cooking	Tap water	4	Bone normal	No	No	No	16	44	7	6	26.5	2.5	25
No.346	3	36	17.49	Married	2	1	Secondary	Town	opulence	No	No	Yes	Yes	Yes	No	No	No	No	No	No	14	69	3	50	Yes	No	No	Quit smoking	0	18	20	17	No	0	No	Hybrid mode	Tap water	4	Bone normal	No	No	No	59	12	14	5	19	33	1.5
No.347	3	22	32.61	Married	5	0	Secondary	City	Upper-middle income	Yes	No	Yes	Yes	No	No	Yes	No	Yes	No	No	16	73	8	60	No	No	No	Never smoking	0	0	0	0	Yes	63	No	Relying entirely on buying groceries and cooking	Pure water	4	Bone normal	No	No	No	39	99	17	3	28.5	40.5	21.5
No.348	3	33	18.19	Married	1	0	Secondary	Country	opulence	No	Yes	No	Yes	No	No	No	No	No	No	No	16	77	1	30	No	Yes	No	Never smoking	0	0	0	0	No	0	No	Relying entirely on buying groceries and cooking	Pure water	2	Bone normal	No	No	No	97	33	16	1	14	3	35
No.349	3	27	22.63	unmarried	5	1	Secondary	Town	well-off	No	Yes	No	No	No	No	Yes	No	No	No	No	12	93	1	50	Yes	Yes	No	Never smoking	0	0	0	0	No	0	Yes	Hybrid mode	Pure water	2	Osteoporosis	No	No	No	6	6	8	7	34	23.5	34
No.350	3	30	24.37	unmarried	8	3	Secondary	Country	opulence	No	No	No	No	No	No	No	No	No	No	No	13	56	3	60	No	No	No	Never smoking	0	0	0	0	No	0	No	Relying entirely on buying groceries and cooking	Pure water	1	Osteoporosis	No	No	No	32	85	11	1	7.5	40.5	37.5
No.351	3	18	29.57	unmarried	2	1	Secondary	Town	Upper-middle income	No	No	Yes	No	No	No	No	No	No	No	No	15	42	6	40	Yes	Yes	No	Still smoking	37	21	18	0	No	0	Yes	Hybrid mode	Tap water	7	Osteoporosis	No	No	No	14	77	18	4	16.5	33.5	22.5
No.352	3	29	17.57	Married	6	0	Higher	Town	poverty	No	Yes	No	No	No	No	Yes	No	No	No	No	16	123	6	100	No	No	No	Quit smoking	0	17	22	10	Yes	124	No	Hybrid mode	Pure water	0	Osteoporosis	No	No	No	40	19	16	1	11.5	40.5	22.5
No.353	3	26	23.01	unmarried	4	1	Higher	Town	well-off	No	No	No	No	Yes	No	Yes	No	No	No	No	16	53	9	40	Yes	Yes	Yes	Quit smoking	0	18	15	9	No	0	No	Relying entirely on buying groceries and cooking	Pure water	4	Bone loss	Yes	No	No	65	14	19	5	11	29.5	22
No.354	3	25	20.4	unmarried	1	1	Primary	Town	Low income	No	No	Yes	No	No	No	No	No	No	No	Yes	14	128	8	80	No	No	No	Still smoking	7	11	28	0	No	0	No	Relying entirely on buying groceries and cooking	Pure water	0	Bone normal	No	No	No	41	16	19	1	1.5	17.5	14.5
No.355	3	26	26.02	Married	7	3	Primary	City	Upper-middle income	No	No	No	No	No	No	No	No	No	No	Yes	14	148	10	50	Yes	No	Yes	Never smoking	0	0	0	0	Yes	146	No	Hybrid mode	Tap water	0	Bone loss	No	No	No	72	42	11	1	11.5	17	26.5
No.356	3	37	22.71	Married	0	0	Higher	Country	poverty	No	No	No	No	No	No	No	No	No	No	Yes	11	108	4	10	No	Yes	No	Never smoking	0	0	0	0	No	0	No	Hybrid mode	Pure water	5	Bone normal	No	No	No	65	32	6	6	30.5	31.5	28.5
No.357	3	29	26.97	Married	0	0	Secondary	Country	well-off	No	No	No	Yes	No	No	No	No	No	No	Yes	15	84	5	70	No	No	No	Still smoking	8	1	26	0	Yes	162	Yes	Relying entirely on buying groceries and cooking	Tap water	5	Bone normal	No	No	No	84	91	5	7	25	40.5	2.5
No.358	3	30	26.74	Married	7	1	Higher	City	well-off	No	Yes	No	No	No	No	No	No	No	No	No	16	149	4	80	Yes	No	No	Quit smoking	0	12	26	7	No	0	No	Rely entirely on takeout or restaurants	Pure water	6	Bone normal	No	No	No	41	34	16	4	29	32.5	42
No.359	3	30	27.76	unmarried	1	1	Higher	Town	well-off	No	No	No	Yes	No	No	No	No	Yes	No	Yes	14	157	8	60	Yes	No	No	Never smoking	0	0	0	0	No	0	Yes	Hybrid mode	Tap water	6	Osteoporosis	No	No	Yes	31	74	6	6	25	34	18
No.360	3	28	22.81	Married	4	1	Secondary	Town	well-off	No	Yes	No	No	No	No	Yes	No	Yes	No	No	15	40	2	40	No	Yes	No	Never smoking	0	0	0	0	No	0	No	Rely entirely on takeout or restaurants	Pure water	4	Bone normal	No	No	No	3	32	6	1	17.5	2.5	10.5
No.361	3	35	22.64	Married	7	2	Secondary	City	well-off	No	No	No	Yes	No	No	No	No	No	No	No	15	39	10	90	No	No	Yes	Never smoking	0	0	0	0	Yes	61	Yes	Hybrid mode	Tap water	4	Bone loss	No	No	No	18	67	11	7	11.5	41.5	33.5
No.362	3	24	20.26	Married	2	1	Secondary	Country	Upper-middle income	Yes	Yes	No	No	No	No	No	No	No	No	No	13	178	2	20	Yes	No	No	Quit smoking	0	5	15	10	Yes	60	No	Hybrid mode	Tap water	6	Bone normal	No	No	No	41	43	14	4	10	24	27.5
No.363	3	21	35.16	Married	2	1	Primary	Town	well-off	No	Yes	No	Yes	No	No	No	No	No	No	No	15	161	9	80	No	No	Yes	Never smoking	0	0	0	0	No	0	Yes	Relying entirely on buying groceries and cooking	Pure water	4	Bone normal	No	No	No	54	91	14	2	35	28.5	2.5
No.364	3	30	17.67	Married	6	0	Primary	Town	opulence	Yes	Yes	No	No	Yes	Yes	No	No	No	No	No	13	87	2	40	Yes	No	Yes	Never smoking	0	0	0	0	Yes	214	No	Relying entirely on buying groceries and cooking	Pure water	6	Osteoporosis	No	No	No	29	38	15	1	28	12	3
No.365	3	24	17.34	Married	0	0	Secondary	City	poverty	No	No	No	No	Yes	No	No	No	No	No	No	12	167	3	80	No	No	No	Never smoking	0	0	0	0	No	0	No	Relying entirely on buying groceries and cooking	Tap water	7	Bone loss	No	No	No	37	36	10	4	31.5	4.5	41
No.366	3	34	28.05	Married	5	2	Secondary	Country	well-off	No	Yes	No	Yes	No	No	Yes	No	No	No	Yes	15	52	8	20	No	Yes	No	Still smoking	14	12	23	0	No	0	No	Relying entirely on buying groceries and cooking	Pure water	5	Bone loss	No	No	Yes	22	43	2	6	41.5	13.5	24.5
No.367	3	27	29.81	Married	3	1	Higher	City	poverty	No	No	No	Yes	No	No	No	No	No	No	No	15	60	2	20	No	Yes	No	Quit smoking	0	20	19	16	No	0	No	Rely entirely on takeout or restaurants	Tap water	2	Bone loss	No	No	No	82	13	6	4	1.5	31.5	11
No.368	3	20	31	Married	5	0	Primary	Country	well-off	No	No	No	Yes	No	No	No	No	No	No	No	12	71	7	40	No	No	No	Still smoking	38	19	16	0	No	0	No	Rely entirely on takeout or restaurants	Pure water	0	Bone normal	No	No	No	4	99	11	2	29.5	22.5	6
No.369	3	26	33.15	unmarried	1	1	Secondary	City	Low income	No	No	Yes	No	Yes	No	Yes	No	No	No	No	15	40	5	40	No	Yes	Yes	Quit smoking	0	13	17	18	No	0	No	Relying entirely on buying groceries and cooking	Tap water	2	Bone loss	No	No	No	60	97	3	1	38	22.5	32
No.370	3	19	30.85	Married	1	0	Secondary	Country	well-off	No	No	No	No	No	No	No	No	No	No	Yes	13	149	5	90	No	Yes	No	Never smoking	0	0	0	0	Yes	58	No	Rely entirely on takeout or restaurants	Tap water	7	Bone normal	No	No	No	100	25	2	7	20.5	13	20
No.371	3	21	35.83	Married	7	2	Higher	City	Upper-middle income	No	No	No	No	No	Yes	Yes	No	No	No	No	15	81	10	50	No	Yes	No	Never smoking	0	0	0	0	Yes	117	Yes	Rely entirely on takeout or restaurants	Tap water	2	Bone loss	No	No	No	32	85	17	2	28.5	6	31
No.372	3	28	25.18	Married	6	3	Secondary	Country	well-off	Yes	No	Yes	No	No	No	Yes	No	No	Yes	No	14	90	6	100	Yes	No	No	Never smoking	0	0	0	0	No	0	No	Relying entirely on buying groceries and cooking	Tap water	3	Osteoporosis	No	No	No	22	2	1	3	22	19	23
No.373	3	36	29.89	Married	3	2	Secondary	City	Low income	No	No	No	No	No	No	No	Yes	No	No	No	13	128	4	20	Yes	Yes	Yes	Never smoking	0	0	0	0	No	0	No	Rely entirely on takeout or restaurants	Pure water	3	Bone normal	No	No	No	5	39	9	6	4	14	1.5
No.374	3	28	25.77	Married	7	0	Primary	Country	Upper-middle income	No	No	No	No	Yes	No	No	No	No	No	No	11	45	4	60	No	No	No	Quit smoking	0	22	17	6	Yes	76	No	Hybrid mode	Pure water	0	Bone normal	No	No	No	86	20	20	6	21.5	25	39.5
No.375	3	24	17.43	Married	3	1	Secondary	Country	Upper-middle income	No	Yes	No	No	No	No	No	No	No	No	Yes	14	75	7	50	No	No	No	Never smoking	0	0	0	0	No	0	No	Hybrid mode	Pure water	6	Bone loss	No	No	No	27	17	16	3	22	0.5	4
No.376	3	24	22.56	Married	8	3	Higher	City	Upper-middle income	No	No	No	No	No	No	Yes	No	No	No	No	16	44	6	80	Yes	No	No	Never smoking	0	0	0	0	Yes	125	No	Hybrid mode	Pure water	5	Bone normal	No	No	No	88	54	5	4	19	38.5	30
No.377	3	39	31.02	unmarried	1	0	Secondary	City	opulence	No	Yes	No	No	No	No	Yes	Yes	No	No	No	11	142	6	10	Yes	Yes	No	Never smoking	0	0	0	0	No	0	Yes	Hybrid mode	Pure water	3	Bone normal	No	No	No	11	85	8	7	19.5	11	24.5
No.378	3	37	31.63	unmarried	2	0	Higher	Town	well-off	No	No	No	Yes	No	No	No	Yes	No	No	No	11	117	10	60	No	No	No	Quit smoking	0	15	20	8	No	0	No	Rely entirely on takeout or restaurants	Tap water	2	Bone normal	No	No	No	66	86	2	7	20	9.5	23.5
No.379	3	24	18.39	Married	7	1	Higher	Country	well-off	No	No	Yes	No	No	No	Yes	No	No	No	Yes	12	59	3	90	Yes	Yes	No	Never smoking	0	0	0	0	Yes	183	Yes	Hybrid mode	Pure water	5	Bone loss	No	No	No	87	4	13	0	23.5	28	29.5
No.380	3	23	35.13	Married	6	1	Primary	Town	well-off	No	No	No	Yes	No	No	No	No	No	No	No	14	54	5	50	Yes	No	Yes	Quit smoking	0	2	20	7	No	0	No	Relying entirely on buying groceries and cooking	Pure water	5	Bone loss	No	No	No	27	72	2	6	3	11	22
No.381	3	30	22.4	Married	1	1	Higher	Country	well-off	No	Yes	No	No	No	No	No	No	No	No	No	12	98	5	80	No	No	No	Quit smoking	0	16	17	12	No	0	Yes	Relying entirely on buying groceries and cooking	Tap water	0	Bone loss	No	No	No	64	42	6	6	19	34	21
No.382	3	25	32.84	Married	8	1	Secondary	Town	opulence	No	No	No	No	No	No	No	No	No	No	No	14	128	6	70	Yes	No	No	Never smoking	0	0	0	0	Yes	155	No	Hybrid mode	Tap water	7	Bone normal	No	No	No	53	39	8	1	6.5	15.5	25.5
No.383	3	25	18.64	Married	4	0	Secondary	Town	well-off	No	No	Yes	No	No	No	No	No	No	No	No	14	40	2	90	No	No	No	Still smoking	15	8	22	0	No	0	No	Relying entirely on buying groceries and cooking	Pure water	1	Osteoporosis	No	No	No	2	74	8	2	35	30	1
No.384	3	28	33.13	unmarried	1	0	Secondary	City	Low income	No	Yes	No	No	Yes	No	No	Yes	No	No	No	12	105	4	60	No	No	No	Still smoking	33	9	22	0	No	0	Yes	Relying entirely on buying groceries and cooking	Pure water	7	Bone normal	No	No	No	36	76	16	6	42	39.5	6.5
No.385	3	34	19.35	unmarried	3	0	Secondary	Town	well-off	No	Yes	No	No	No	No	No	No	No	No	No	14	36	10	20	Yes	No	No	Still smoking	1	17	15	0	No	0	No	Hybrid mode	Tap water	7	Bone normal	No	No	No	9	70	19	0	20	2.5	38
No.386	3	20	23.21	Married	1	0	Higher	Town	Low income	Yes	No	Yes	No	No	No	No	No	No	No	Yes	16	115	4	70	No	No	No	Quit smoking	0	10	23	17	No	0	No	Hybrid mode	Tap water	0	Bone loss	No	No	No	66	38	5	0	29.5	22.5	5
No.387	3	29	23.2	Married	7	1	Secondary	City	opulence	No	No	Yes	Yes	No	No	No	No	No	No	Yes	14	155	3	10	Yes	No	No	Never smoking	0	0	0	0	No	0	No	Relying entirely on buying groceries and cooking	Pure water	0	Bone normal	No	No	No	31	37	4	5	29.5	8.5	37.5
No.388	3	33	25.08	Married	8	0	Secondary	City	Upper-middle income	No	No	No	No	No	Yes	Yes	No	No	No	No	15	73	3	50	No	No	No	Still smoking	8	5	27	0	No	0	No	Relying entirely on buying groceries and cooking	Tap water	2	Bone normal	No	No	No	11	81	11	7	37	34	3.5
No.389	3	28	24.82	unmarried	3	0	Primary	Town	well-off	No	No	No	No	No	No	No	Yes	No	No	No	14	97	8	70	Yes	Yes	No	Never smoking	0	0	0	0	No	0	No	Hybrid mode	Pure water	6	Bone normal	No	No	No	80	38	20	3	39	16	20
No.390	3	25	28.64	Married	4	0	Primary	Country	well-off	Yes	No	Yes	Yes	No	No	No	No	No	No	No	16	125	3	60	Yes	Yes	No	Never smoking	0	0	0	0	No	0	No	Relying entirely on buying groceries and cooking	Pure water	6	Bone normal	No	No	No	87	56	14	4	19.5	38	0
No.391	3	39	28.86	Married	4	0	Higher	Country	well-off	Yes	No	No	No	No	No	No	No	No	No	Yes	13	146	2	70	Yes	No	No	Never smoking	0	0	0	0	No	0	No	Relying entirely on buying groceries and cooking	Pure water	0	Bone loss	No	No	No	41	49	0	1	16	12.5	7.5
No.392	3	39	27.01	Married	7	2	Secondary	City	opulence	No	No	No	No	No	No	Yes	No	No	No	Yes	13	83	10	60	Yes	No	Yes	Still smoking	33	14	23	0	No	0	No	Hybrid mode	Tap water	4	Bone normal	No	No	No	92	7	9	0	41.5	32	17
No.393	3	27	26.53	Married	5	0	Secondary	City	poverty	No	Yes	No	No	No	No	No	Yes	No	No	No	11	179	1	50	No	No	Yes	Never smoking	0	0	0	0	No	0	No	Hybrid mode	Tap water	1	Bone loss	No	No	No	27	74	5	4	17	21	24
No.394	3	29	19.31	unmarried	4	0	Secondary	City	Upper-middle income	No	No	No	No	No	No	No	Yes	Yes	No	No	12	165	9	30	No	Yes	No	Still smoking	5	3	29	0	No	0	No	Relying entirely on buying groceries and cooking	Pure water	0	Bone normal	No	No	No	45	69	19	1	39	14	22.5
No.395	3	36	17.44	Married	8	1	Secondary	City	well-off	No	Yes	No	Yes	No	No	No	No	No	No	No	11	45	8	40	No	No	No	Never smoking	0	0	0	0	No	0	No	Relying entirely on buying groceries and cooking	Tap water	2	Osteoporosis	No	No	No	96	19	21	4	17.5	41	26.5
No.396	3	28	23.47	Married	1	2	Primary	Country	well-off	No	No	No	Yes	No	No	Yes	No	No	No	No	14	103	2	50	No	No	No	Still smoking	34	13	20	0	No	0	No	Rely entirely on takeout or restaurants	Pure water	0	Bone normal	No	No	No	30	15	11	3	0.5	2	29.5
No.397	3	24	30.76	unmarried	7	3	Secondary	Town	Upper-middle income	Yes	No	No	No	No	No	Yes	Yes	No	No	No	12	155	5	30	Yes	No	No	Never smoking	0	0	0	0	No	0	No	Hybrid mode	Tap water	7	Bone normal	No	No	No	63	52	19	2	12.5	39	20.5
No.398	3	35	34.26	Married	8	2	Higher	Country	Upper-middle income	No	No	Yes	No	No	No	Yes	No	No	No	No	16	125	8	30	Yes	Yes	Yes	Never smoking	0	0	0	0	No	0	No	Hybrid mode	Pure water	6	Bone loss	No	No	No	77	96	21	2	32.5	18.5	1
No.399	3	20	25.13	unmarried	3	1	Primary	Country	Low income	No	No	No	No	No	Yes	No	No	No	No	Yes	16	58	9	10	Yes	No	Yes	Never smoking	0	0	0	0	No	0	No	Hybrid mode	Pure water	0	Bone loss	No	No	No	43	71	8	2	15.5	6	31
No.400	3	26	33.21	Married	0	0	Secondary	City	well-off	No	Yes	No	Yes	No	No	Yes	No	No	No	Yes	16	85	10	80	No	No	No	Quit smoking	0	8	25	4	No	0	Yes	Hybrid mode	Pure water	4	Osteoporosis	No	No	No	1	35	9	6	18.5	20	19
No.401	3	26	31.87	unmarried	2	1	Secondary	City	opulence	No	No	No	Yes	No	Yes	No	No	No	No	No	12	169	6	100	No	No	No	Still smoking	9	2	20	0	No	0	No	Hybrid mode	Tap water	4	Osteoporosis	No	No	No	36	7	10	3	4	8.5	15
No.402	3	30	27.92	unmarried	6	0	Higher	City	well-off	Yes	No	No	No	No	No	No	No	No	No	No	14	108	1	90	Yes	No	No	Never smoking	0	0	0	0	No	0	No	Relying entirely on buying groceries and cooking	Tap water	0	Bone normal	No	No	No	97	8	0	4	20	25.5	1
No.403	3	35	29.28	Married	7	2	Primary	City	Low income	No	Yes	Yes	No	No	No	No	No	No	No	No	16	129	3	90	Yes	Yes	No	Never smoking	0	0	0	0	Yes	142	Yes	Rely entirely on takeout or restaurants	Tap water	1	Osteoporosis	No	No	No	50	66	20	7	16	3.5	25.5
No.404	3	38	33.06	Married	7	0	Secondary	City	well-off	No	No	Yes	No	No	Yes	Yes	No	No	No	No	14	159	10	10	No	No	No	Never smoking	0	0	0	0	No	0	No	Relying entirely on buying groceries and cooking	Tap water	6	Bone normal	No	No	No	10	27	19	2	12	25	30
No.405	3	39	28.98	Married	5	1	Primary	Country	poverty	No	No	No	No	No	No	No	No	Yes	No	No	13	65	5	70	No	Yes	No	Still smoking	5	15	15	0	No	0	No	Hybrid mode	Pure water	1	Bone loss	No	No	No	5	60	13	3	33	1.5	21
No.406	3	21	32.5	Married	4	2	Secondary	Town	opulence	No	No	Yes	Yes	No	No	Yes	No	No	Yes	Yes	12	177	9	10	No	No	Yes	Never smoking	0	0	0	0	Yes	76	Yes	Relying entirely on buying groceries and cooking	Tap water	2	Bone loss	No	No	No	52	85	10	5	27	4	30
No.407	3	26	30.31	Married	4	1	Secondary	City	Low income	No	Yes	No	No	No	No	No	No	No	No	Yes	16	95	8	10	No	No	Yes	Never smoking	0	0	0	0	No	0	Yes	Hybrid mode	Pure water	3	Bone normal	Yes	No	No	9	80	0	1	7	4.5	22
No.408	3	33	20.76	unmarried	5	0	Primary	Country	Low income	No	Yes	No	No	No	No	No	No	No	No	No	15	64	5	100	Yes	Yes	No	Never smoking	0	0	0	0	No	0	No	Relying entirely on buying groceries and cooking	Pure water	4	Bone normal	No	No	No	21	64	0	3	6.5	30	37.5
No.409	3	38	21.77	Married	8	0	Primary	City	Upper-middle income	Yes	No	No	No	No	No	No	No	No	No	No	13	114	7	50	No	No	Yes	Never smoking	0	0	0	0	No	0	Yes	Relying entirely on buying groceries and cooking	Tap water	1	Bone loss	No	No	No	26	37	12	4	10.5	9	20
No.410	3	29	19.47	unmarried	7	0	Secondary	City	opulence	No	Yes	No	No	No	No	No	No	No	No	No	13	166	8	50	Yes	No	No	Still smoking	18	17	18	0	No	0	No	Hybrid mode	Tap water	2	Bone normal	No	No	No	98	38	4	6	37.5	25.5	13
No.411	3	21	17	unmarried	4	2	Secondary	Town	Low income	No	No	No	Yes	No	No	No	No	No	No	Yes	16	171	5	50	Yes	No	No	Never smoking	0	0	0	0	No	0	Yes	Relying entirely on buying groceries and cooking	Tap water	7	Bone normal	No	No	No	46	29	16	1	8	0.5	16
No.412	3	39	22.28	Married	7	2	Secondary	Country	poverty	No	No	No	No	No	No	No	No	No	No	No	13	97	10	100	Yes	No	Yes	Never smoking	0	0	0	0	No	0	No	Relying entirely on buying groceries and cooking	Pure water	7	Osteoporosis	No	No	No	16	95	12	0	34.5	21	18.5
No.413	4	25	21.21	Married	2	1	Secondary	Country	opulence	No	No	No	Yes	No	No	No	No	No	No	No	14	101	6	20	No	Yes	No	Never smoking	0	0	0	0	No	0	No	Rely entirely on takeout or restaurants	Tap water	2	Bone loss	No	No	No	0	75	0	3	30	36.5	38
No.414	4	21	30.48	Married	0	0	Primary	Town	Upper-middle income	No	No	Yes	Yes	No	No	No	No	No	No	Yes	13	179	4	70	No	No	Yes	Never smoking	0	0	0	0	No	0	Yes	Hybrid mode	Tap water	0	Bone normal	No	No	No	75	60	8	5	28	15.5	9.5
No.415	4	22	22.49	Married	8	0	Secondary	Country	opulence	No	No	No	Yes	No	No	Yes	No	Yes	Yes	No	13	46	5	80	No	No	No	Quit smoking	0	11	24	8	Yes	122	No	Hybrid mode	Pure water	7	Bone normal	No	No	No	66	95	20	5	19.5	17.5	27
No.416	4	27	18.6	unmarried	2	1	Secondary	City	well-off	Yes	No	No	Yes	Yes	No	No	No	No	No	No	15	61	4	90	Yes	No	No	Never smoking	0	0	0	0	No	0	Yes	Relying entirely on buying groceries and cooking	Tap water	2	Bone normal	No	No	No	76	0	4	0	19	12.5	11.5
No.417	4	31	17.77	unmarried	2	0	Primary	Country	Upper-middle income	No	No	Yes	No	No	No	Yes	No	No	No	No	15	57	5	10	No	No	No	Never smoking	0	0	0	0	No	0	No	Hybrid mode	Tap water	6	Bone normal	No	No	No	83	44	12	4	5.5	36	14.5
No.418	4	26	17.87	unmarried	7	0	Secondary	Country	well-off	No	No	No	Yes	Yes	No	No	No	No	No	No	12	142	8	100	Yes	No	No	Never smoking	0	0	0	0	No	0	No	Hybrid mode	Tap water	7	Bone loss	No	No	No	73	14	13	3	35	20.5	30.5
No.419	4	27	20.48	Married	6	0	Secondary	City	opulence	No	No	Yes	No	No	No	No	No	No	No	No	11	177	4	80	No	No	No	Never smoking	0	0	0	0	No	0	No	Hybrid mode	Pure water	5	Bone loss	No	No	No	17	87	5	0	37	3	38.5
No.420	4	25	32.09	Married	5	2	Higher	City	well-off	No	No	No	Yes	No	Yes	Yes	No	No	No	No	13	139	7	70	No	Yes	No	Never smoking	0	0	0	0	Yes	123	No	Rely entirely on takeout or restaurants	Tap water	4	Bone normal	No	No	No	98	13	8	0	11.5	10.5	27
No.421	4	37	17.48	Married	6	0	Higher	Town	well-off	No	No	No	No	No	No	No	No	No	No	No	13	36	3	50	No	No	No	Never smoking	0	0	0	0	No	0	Yes	Hybrid mode	Tap water	7	Bone normal	No	No	No	51	17	15	6	9.5	34.5	30.5
No.422	4	23	33.1	Married	6	1	Primary	Town	opulence	No	No	Yes	No	No	No	No	No	No	No	No	15	100	7	10	Yes	No	Yes	Never smoking	0	0	0	0	Yes	22	No	Hybrid mode	Pure water	7	Bone normal	No	No	No	84	82	6	6	20.5	19	40
No.423	4	34	35.11	Married	4	0	Higher	City	well-off	No	Yes	No	No	No	No	No	No	No	No	Yes	16	144	7	80	No	No	No	Never smoking	0	0	0	0	No	0	Yes	Relying entirely on buying groceries and cooking	Tap water	2	Bone normal	No	No	No	96	47	15	4	1	10	22.5
No.424	4	26	17.05	Married	4	0	Primary	Country	well-off	No	No	No	No	No	Yes	No	No	No	No	Yes	15	72	9	90	No	No	Yes	Never smoking	0	0	0	0	No	0	No	Relying entirely on buying groceries and cooking	Pure water	3	Bone normal	No	No	No	81	51	7	6	30.5	18	23
No.425	4	36	33.62	Married	2	1	Primary	City	opulence	No	No	No	No	No	No	No	No	Yes	No	No	15	176	10	80	No	Yes	No	Quit smoking	0	3	17	9	Yes	208	No	Relying entirely on buying groceries and cooking	Tap water	0	Bone normal	No	No	No	61	55	1	3	28.5	27.5	14.5
No.426	4	20	33.56	Married	2	1	Higher	Country	opulence	No	No	Yes	No	No	No	Yes	No	No	No	No	16	49	9	80	No	Yes	No	Never smoking	0	0	0	0	No	0	No	Relying entirely on buying groceries and cooking	Pure water	2	Bone loss	No	No	No	29	72	0	6	14.5	0.5	3
No.427	4	33	25.12	Married	8	1	Higher	City	poverty	No	Yes	No	No	No	No	No	No	No	No	Yes	14	52	6	10	No	No	No	Never smoking	0	0	0	0	No	0	No	Hybrid mode	Tap water	0	Bone loss	No	No	No	58	37	18	3	10.5	31.5	39.5
No.428	4	24	21.32	Married	5	0	Secondary	City	well-off	No	No	No	No	No	No	No	No	No	No	No	14	127	7	80	No	No	Yes	Quit smoking	0	8	31	9	Yes	218	No	Hybrid mode	Pure water	4	Bone normal	No	No	No	73	100	4	1	21.5	24	19.5
No.429	4	33	22.04	Married	1	0	Primary	City	well-off	No	No	No	Yes	No	No	Yes	No	Yes	No	No	13	94	7	100	No	No	No	Still smoking	26	6	18	0	No	0	No	Hybrid mode	Tap water	4	Bone normal	No	No	No	45	21	11	0	25.5	31.5	5.5
No.430	4	21	20.95	Married	0	0	Primary	Town	Low income	No	No	No	No	No	No	No	No	No	No	No	16	164	4	90	No	No	No	Never smoking	0	0	0	0	No	0	No	Rely entirely on takeout or restaurants	Tap water	0	Bone normal	No	No	No	10	62	1	7	13.5	5.5	5
No.431	4	32	18.48	Married	4	0	Secondary	Town	well-off	No	No	No	Yes	No	No	No	Yes	No	No	No	16	170	4	20	Yes	No	No	Never smoking	0	0	0	0	No	0	No	Hybrid mode	Pure water	3	Bone loss	No	No	No	64	13	20	1	24	39.5	19.5
No.432	4	37	25.12	Married	7	1	Secondary	City	opulence	No	Yes	Yes	No	No	No	No	No	No	No	No	14	102	4	70	No	Yes	No	Never smoking	0	0	0	0	No	0	Yes	Hybrid mode	Tap water	0	Bone normal	No	No	No	68	60	18	4	36	38	23.5
No.433	4	21	30.84	Married	3	1	Secondary	Country	Upper-middle income	No	Yes	No	No	Yes	Yes	No	No	No	No	No	14	159	9	50	No	No	No	Never smoking	0	0	0	0	No	0	No	Hybrid mode	Tap water	2	Bone loss	No	No	No	91	71	7	1	25.5	29	21
No.434	4	33	24.8	Married	5	1	Higher	Town	well-off	No	No	Yes	No	No	No	No	No	No	No	No	11	46	4	90	Yes	No	No	Never smoking	0	0	0	0	No	0	No	Relying entirely on buying groceries and cooking	Tap water	6	Bone normal	No	No	No	89	36	21	7	4.5	35.5	27.5
No.435	4	39	25.09	Married	4	1	Primary	Town	opulence	No	No	No	No	No	No	Yes	No	Yes	No	No	16	55	6	80	No	Yes	No	Quit smoking	0	4	27	16	Yes	159	No	Hybrid mode	Tap water	0	Bone normal	No	No	No	2	85	21	5	36.5	39.5	1.5
No.436	4	35	17.84	Married	8	0	Higher	City	Low income	No	No	No	No	No	No	No	No	No	No	No	13	128	2	30	No	No	No	Never smoking	0	0	0	0	No	0	Yes	Relying entirely on buying groceries and cooking	Tap water	2	Bone loss	No	No	No	94	41	17	1	3.5	22	32
No.437	4	25	19.75	Married	8	1	Secondary	City	well-off	No	Yes	No	No	No	No	Yes	No	No	No	Yes	15	124	6	70	Yes	No	Yes	Still smoking	39	13	25	0	No	0	No	Rely entirely on takeout or restaurants	Pure water	0	Bone normal	No	No	Yes	99	44	21	3	5.5	11	35.5
No.438	4	30	18.86	Married	6	0	Secondary	Town	well-off	No	No	No	No	No	No	Yes	No	Yes	No	No	14	162	1	30	No	No	Yes	Never smoking	0	0	0	0	No	0	No	Hybrid mode	Pure water	7	Bone loss	No	No	No	64	25	12	0	36	41	24.5
No.439	4	22	19.44	unmarried	0	0	Higher	City	Low income	No	No	No	Yes	Yes	No	Yes	No	No	No	No	15	85	6	40	No	Yes	Yes	Quit smoking	0	17	16	14	No	0	No	Relying entirely on buying groceries and cooking	Tap water	4	Bone normal	No	No	No	0	19	17	4	32	33	23
No.440	4	25	23.29	unmarried	6	1	Higher	City	well-off	No	No	Yes	No	No	No	No	No	No	No	Yes	12	117	6	30	Yes	No	Yes	Quit smoking	0	2	28	5	No	0	No	Relying entirely on buying groceries and cooking	Pure water	0	Bone normal	No	No	No	43	70	6	0	11.5	5	7.5
No.441	4	29	35.93	Married	4	0	Secondary	Town	poverty	No	Yes	No	No	No	Yes	No	No	Yes	No	Yes	15	134	4	60	Yes	No	No	Never smoking	0	0	0	0	Yes	216	No	Rely entirely on takeout or restaurants	Tap water	6	Bone loss	No	No	No	16	81	15	2	19.5	34.5	7
No.442	4	28	24.7	Married	6	1	Primary	City	opulence	No	No	No	No	No	No	No	No	No	No	No	15	54	5	10	No	No	No	Never smoking	0	0	0	0	No	0	No	Hybrid mode	Pure water	0	Bone normal	No	No	No	96	75	15	3	37	9	4.5
No.443	4	23	34.46	unmarried	0	2	Secondary	Town	opulence	No	Yes	No	No	No	No	No	No	Yes	No	No	15	145	7	10	Yes	No	Yes	Never smoking	0	0	0	0	No	0	No	Hybrid mode	Tap water	6	Bone normal	No	No	No	45	23	20	0	33.5	2.5	40
No.444	4	38	23.28	Married	7	1	Primary	Country	poverty	No	No	No	No	No	No	No	No	No	No	Yes	16	128	10	100	Yes	Yes	Yes	Quit smoking	0	9	25	11	No	0	Yes	Hybrid mode	Tap water	7	Bone normal	No	No	No	83	15	8	1	2	20.5	41.5
No.445	4	18	24.7	unmarried	7	1	Higher	City	well-off	No	No	Yes	Yes	No	No	No	No	No	No	No	12	178	4	40	No	Yes	No	Never smoking	0	0	0	0	Yes	92	No	Hybrid mode	Pure water	1	Bone normal	No	No	No	5	75	10	5	1	31	7
No.446	4	28	31.01	Married	2	1	Secondary	Town	Low income	No	No	No	No	No	No	Yes	Yes	No	No	No	12	121	2	40	No	No	No	Never smoking	0	0	0	0	Yes	90	No	Hybrid mode	Pure water	5	Bone normal	No	No	No	77	3	1	6	8	24	14
No.447	4	32	34.14	Married	0	0	Secondary	City	Low income	No	No	No	Yes	No	No	No	No	No	No	Yes	15	120	6	60	Yes	No	No	Never smoking	0	0	0	0	No	0	No	Rely entirely on takeout or restaurants	Pure water	3	Bone normal	No	No	No	59	15	4	2	12	27.5	37
No.448	4	31	33.91	Married	8	2	Primary	City	well-off	No	No	No	No	No	No	No	No	No	No	No	12	125	9	50	Yes	No	No	Never smoking	0	0	0	0	No	0	No	Hybrid mode	Pure water	5	Bone normal	No	No	No	86	4	9	6	3.5	14.5	21
No.449	4	35	35.67	Married	8	2	Higher	Country	Low income	No	No	No	No	No	No	No	No	No	No	No	16	92	3	20	Yes	No	No	Quit smoking	0	6	27	14	No	0	Yes	Hybrid mode	Tap water	4	Bone loss	No	No	No	60	60	7	4	6.5	33	3.5
No.450	4	19	20.97	Married	8	3	Primary	Country	Upper-middle income	No	No	No	Yes	No	Yes	Yes	No	No	No	No	14	85	1	100	No	No	No	Never smoking	0	0	0	0	No	0	No	Relying entirely on buying groceries and cooking	Tap water	2	Bone normal	No	No	No	49	33	1	5	39	11.5	40
No.451	4	24	22.94	Married	8	1	Secondary	City	well-off	No	No	Yes	No	No	No	No	No	No	Yes	Yes	14	73	7	80	No	No	No	Quit smoking	0	3	28	12	No	0	No	Relying entirely on buying groceries and cooking	Pure water	7	Bone loss	No	No	No	87	43	3	5	38	33.5	16.5
No.452	4	28	28.3	unmarried	4	0	Secondary	Country	Low income	No	No	No	No	No	No	No	No	No	No	No	16	174	7	40	Yes	No	Yes	Never smoking	0	0	0	0	No	0	No	Relying entirely on buying groceries and cooking	Pure water	6	Bone normal	No	No	No	13	8	3	7	27.5	16.5	0
No.453	4	18	29.31	Married	7	3	Primary	City	well-off	No	No	No	Yes	No	No	No	No	No	No	Yes	12	87	2	30	Yes	No	No	Never smoking	0	0	0	0	No	0	Yes	Rely entirely on takeout or restaurants	Tap water	1	Bone normal	No	No	No	99	35	17	4	24.5	4	16.5
No.454	4	33	31.08	Married	6	3	Higher	City	poverty	No	No	Yes	No	No	No	No	No	No	No	No	14	104	1	20	No	No	Yes	Quit smoking	0	11	17	11	Yes	96	Yes	Relying entirely on buying groceries and cooking	Tap water	7	Osteoporosis	No	No	No	64	48	21	3	7.5	18.5	2.5
No.455	4	33	21.36	Married	7	2	Secondary	City	Upper-middle income	No	No	Yes	No	No	No	No	No	No	No	No	11	49	4	80	No	No	No	Never smoking	0	0	0	0	No	0	Yes	Hybrid mode	Pure water	0	Bone loss	No	No	No	11	59	18	5	41	17.5	14
No.456	4	28	33.84	Married	0	0	Secondary	Town	well-off	No	No	No	Yes	No	No	Yes	No	No	Yes	No	14	43	3	40	No	No	Yes	Quit smoking	0	13	18	20	No	0	Yes	Relying entirely on buying groceries and cooking	Pure water	4	Osteoporosis	No	No	No	63	63	14	5	24	3	10
No.457	4	32	27.05	Married	3	1	Secondary	Town	Low income	No	No	Yes	No	No	No	Yes	No	No	No	No	12	37	2	80	No	No	No	Quit smoking	0	14	21	16	No	0	Yes	Hybrid mode	Pure water	7	Bone normal	No	No	No	53	37	20	2	27	25	30
No.458	4	38	29.94	Married	4	0	Higher	Country	well-off	No	No	No	No	No	No	Yes	No	No	No	No	15	65	3	10	No	No	No	Never smoking	0	0	0	0	No	0	No	Hybrid mode	Pure water	4	Bone loss	No	No	No	10	68	21	7	31	29.5	9
No.459	4	18	28.81	unmarried	7	2	Higher	Town	Upper-middle income	Yes	No	No	No	No	Yes	No	No	No	No	No	12	145	5	60	No	No	No	Never smoking	0	0	0	0	No	0	No	Relying entirely on buying groceries and cooking	Tap water	1	Bone loss	No	No	No	20	8	6	4	8.5	25	15
No.460	4	28	32.91	Married	4	0	Higher	City	poverty	No	No	No	No	No	No	No	No	No	No	Yes	13	159	6	20	Yes	Yes	No	Never smoking	0	0	0	0	No	0	Yes	Rely entirely on takeout or restaurants	Tap water	6	Bone normal	No	No	No	32	54	3	1	26	41	36.5
No.461	4	21	17.15	unmarried	7	2	Primary	City	Low income	No	No	No	Yes	No	No	No	No	No	Yes	No	11	52	3	30	Yes	No	Yes	Quit smoking	0	14	22	5	No	0	No	Relying entirely on buying groceries and cooking	Pure water	5	Bone normal	No	No	Yes	60	27	15	0	36.5	33	38.5
No.462	4	33	21.67	unmarried	1	0	Secondary	Country	well-off	No	No	Yes	Yes	No	No	Yes	No	No	No	Yes	13	147	8	90	Yes	No	No	Never smoking	0	0	0	0	No	0	Yes	Relying entirely on buying groceries and cooking	Pure water	2	Bone normal	No	No	No	58	24	17	2	6	33.5	29
No.463	4	30	33.83	Married	3	2	Higher	Country	opulence	No	No	No	No	No	No	No	No	No	Yes	No	11	133	7	70	Yes	No	No	Quit smoking	0	11	19	8	No	0	No	Hybrid mode	Tap water	5	Bone normal	No	No	No	76	47	20	2	8	35	25
No.464	4	35	21.02	Married	1	0	Secondary	Country	opulence	No	No	Yes	No	Yes	No	No	No	No	Yes	Yes	15	62	5	20	Yes	No	No	Never smoking	0	0	0	0	No	0	No	Hybrid mode	Pure water	3	Bone normal	No	No	No	45	84	3	2	0	20.5	9
No.465	4	35	24	unmarried	2	0	Higher	Country	well-off	No	No	No	No	No	No	No	No	No	No	No	14	37	10	10	No	No	No	Never smoking	0	0	0	0	No	0	No	Relying entirely on buying groceries and cooking	Pure water	2	Bone loss	No	No	No	99	55	7	1	40.5	31	40
No.466	4	18	25.81	Married	8	3	Higher	City	opulence	No	No	No	No	No	No	Yes	No	No	No	Yes	11	55	9	70	No	No	No	Quit smoking	0	14	17	16	No	0	No	Rely entirely on takeout or restaurants	Pure water	3	Bone normal	No	No	No	9	14	4	1	16	14.5	24
No.467	4	31	20.52	Married	2	0	Secondary	Town	well-off	Yes	No	No	No	Yes	Yes	No	No	No	No	Yes	16	55	5	40	Yes	Yes	No	Never smoking	0	0	0	0	No	0	No	Rely entirely on takeout or restaurants	Pure water	2	Bone normal	No	No	No	37	60	3	5	26	35	37.5
No.468	4	33	35.06	Married	6	1	Secondary	Country	opulence	No	Yes	Yes	No	No	No	Yes	No	Yes	No	No	11	111	7	80	Yes	No	No	Never smoking	0	0	0	0	No	0	Yes	Relying entirely on buying groceries and cooking	Tap water	5	Bone loss	No	No	No	33	61	19	5	40.5	0	33.5
No.469	4	37	27.39	unmarried	0	0	Higher	Country	well-off	No	No	No	No	No	No	Yes	No	No	No	No	11	123	8	20	Yes	Yes	No	Never smoking	0	0	0	0	No	0	Yes	Relying entirely on buying groceries and cooking	Pure water	5	Bone loss	No	No	No	71	51	14	7	9	17	27.5
No.470	4	27	32.7	Married	7	1	Secondary	City	poverty	No	No	Yes	No	No	No	No	No	Yes	No	No	15	87	3	40	No	No	No	Never smoking	0	0	0	0	No	0	No	Hybrid mode	Pure water	0	Bone loss	No	No	No	69	84	18	4	33.5	20.5	30
No.471	4	35	19.75	Married	7	3	Higher	Town	well-off	No	No	No	No	No	No	No	No	No	No	No	13	84	6	70	Yes	No	No	Quit smoking	0	4	28	6	Yes	114	No	Rely entirely on takeout or restaurants	Tap water	5	Bone normal	No	No	No	6	72	1	0	24	30	3
No.472	4	32	18.44	Married	1	2	Higher	Country	poverty	No	Yes	Yes	Yes	No	No	No	No	No	No	No	16	148	4	80	No	Yes	No	Still smoking	11	11	24	0	No	0	No	Hybrid mode	Tap water	1	Bone normal	No	No	No	32	44	4	7	40	30.5	14
No.473	4	23	20.28	Married	3	0	Higher	City	opulence	No	Yes	No	No	No	No	No	No	No	No	No	11	92	8	70	Yes	Yes	No	Never smoking	0	0	0	0	No	0	No	Relying entirely on buying groceries and cooking	Pure water	1	Bone normal	No	No	No	82	99	8	3	12	10.5	1.5
No.474	4	20	31.7	Married	0	0	Secondary	Town	Upper-middle income	Yes	No	No	Yes	No	No	No	No	No	No	No	16	44	4	60	No	No	No	Never smoking	0	0	0	0	No	0	Yes	Rely entirely on takeout or restaurants	Pure water	7	Bone loss	No	No	No	100	27	9	7	42	30	8
No.475	4	39	28.64	Married	6	1	Primary	Town	Upper-middle income	No	No	No	No	No	No	No	No	No	No	No	13	88	10	90	No	No	No	Never smoking	0	0	0	0	Yes	223	Yes	Hybrid mode	Pure water	5	Bone normal	No	No	No	53	26	12	7	35.5	30	14.5
No.476	4	26	32.3	unmarried	4	2	Secondary	Town	well-off	Yes	No	No	No	No	No	No	No	No	No	No	12	90	2	70	No	Yes	No	Quit smoking	0	11	27	19	No	0	No	Hybrid mode	Tap water	1	Bone loss	No	No	No	94	29	17	6	16	38	23.5
No.477	4	34	22.97	Married	8	2	Secondary	City	Low income	No	Yes	Yes	Yes	No	No	No	No	Yes	No	No	12	142	8	40	No	No	No	Never smoking	0	0	0	0	No	0	Yes	Hybrid mode	Tap water	1	Bone normal	No	No	No	41	87	9	4	42	41	10
No.478	4	23	35.56	Married	3	1	Higher	Country	opulence	No	Yes	No	No	No	No	Yes	No	No	No	No	14	141	3	60	Yes	No	No	Quit smoking	0	4	22	19	No	0	Yes	Rely entirely on takeout or restaurants	Tap water	3	Bone normal	No	No	No	28	53	2	4	37	0	8.5
No.479	4	26	19.92	Married	8	2	Secondary	City	well-off	No	Yes	No	No	No	No	Yes	No	No	No	No	15	75	7	10	No	No	No	Quit smoking	0	13	18	8	No	0	Yes	Rely entirely on takeout or restaurants	Pure water	6	Bone loss	No	No	No	8	94	18	5	6	10.5	40
No.480	4	31	34.51	Married	7	1	Higher	City	well-off	No	No	No	No	No	No	No	No	No	No	No	14	91	4	20	Yes	Yes	No	Never smoking	0	0	0	0	No	0	No	Hybrid mode	Tap water	6	Osteoporosis	No	No	No	15	16	18	0	21	28	29.5
No.481	4	32	30.31	unmarried	2	0	Primary	Country	well-off	No	Yes	No	No	No	No	No	No	Yes	No	No	12	141	10	70	Yes	No	No	Quit smoking	0	10	21	10	Yes	209	Yes	Rely entirely on takeout or restaurants	Pure water	1	Bone loss	No	No	No	30	31	9	6	39	12.5	25.5
No.482	4	19	35.2	Married	4	2	Secondary	Town	well-off	No	No	No	No	No	No	No	No	Yes	No	No	15	133	4	50	Yes	No	No	Quit smoking	0	13	25	11	Yes	88	Yes	Relying entirely on buying groceries and cooking	Pure water	4	Bone normal	No	No	No	18	68	6	0	12.5	5	27
No.483	4	22	30.5	Married	2	1	Higher	Town	well-off	No	No	No	No	No	Yes	Yes	No	No	No	No	11	122	9	20	Yes	Yes	No	Quit smoking	0	14	22	2	Yes	141	No	Relying entirely on buying groceries and cooking	Pure water	5	Bone normal	No	No	No	63	68	20	3	23.5	22.5	32.5
No.484	4	36	23.71	Married	1	0	Secondary	City	well-off	No	No	No	No	No	No	Yes	No	No	Yes	No	13	126	6	60	No	Yes	No	Never smoking	0	0	0	0	Yes	169	No	Rely entirely on takeout or restaurants	Tap water	1	Bone normal	No	No	No	72	17	19	3	8	33	36.5
No.485	4	36	28.92	Married	2	1	Higher	City	well-off	No	Yes	Yes	No	Yes	No	No	No	No	No	Yes	16	69	3	20	No	Yes	No	Never smoking	0	0	0	0	No	0	Yes	Hybrid mode	Pure water	4	Osteoporosis	No	No	No	54	14	5	6	21.5	19.5	15
No.486	4	23	17.3	Married	2	0	Primary	Town	poverty	No	Yes	No	No	No	No	No	No	No	No	No	11	146	6	100	No	No	No	Never smoking	0	0	0	0	Yes	223	No	Relying entirely on buying groceries and cooking	Pure water	7	Bone normal	No	No	No	72	71	0	2	6	32.5	26
No.487	4	24	30.23	unmarried	1	0	Secondary	City	poverty	No	Yes	No	No	No	No	No	No	No	No	No	12	46	3	90	No	No	No	Quit smoking	0	13	19	12	No	0	No	Hybrid mode	Pure water	1	Bone loss	No	No	No	0	10	12	1	42	3	42
No.488	4	32	21.46	Married	1	0	Primary	Country	well-off	No	Yes	No	No	No	No	No	No	No	Yes	No	16	44	9	80	No	No	Yes	Quit smoking	0	7	27	12	Yes	105	No	Rely entirely on takeout or restaurants	Tap water	2	Bone loss	No	No	No	18	93	1	4	32.5	26	27
No.489	4	29	17.05	Married	8	1	Higher	City	well-off	Yes	Yes	No	Yes	Yes	No	No	No	No	No	No	11	136	4	10	No	No	No	Never smoking	0	0	0	0	No	0	No	Relying entirely on buying groceries and cooking	Pure water	4	Bone normal	No	No	No	97	94	0	4	27.5	15	0.5
No.490	4	34	26.07	unmarried	3	1	Higher	City	opulence	No	No	No	No	No	No	No	No	No	No	No	16	179	9	50	Yes	Yes	No	Quit smoking	0	5	27	20	No	0	Yes	Rely entirely on takeout or restaurants	Tap water	1	Bone loss	No	No	No	100	49	5	2	16	7.5	35.5
No.491	4	22	21.43	Married	6	0	Secondary	Country	Low income	No	No	Yes	No	No	No	No	No	Yes	No	No	14	42	10	80	No	No	No	Still smoking	36	3	30	0	No	0	No	Rely entirely on takeout or restaurants	Pure water	3	Bone normal	No	No	No	70	76	15	1	21.5	8.5	29.5
No.492	4	32	24.91	Married	3	1	Secondary	Town	poverty	No	No	No	No	No	No	No	No	No	No	No	14	110	10	60	Yes	Yes	No	Never smoking	0	0	0	0	No	0	No	Relying entirely on buying groceries and cooking	Pure water	4	Bone normal	No	No	No	37	71	7	6	12	25.5	4
No.493	4	38	28.62	Married	6	0	Secondary	Town	poverty	No	Yes	No	No	No	No	No	No	No	No	No	14	179	4	50	No	Yes	No	Never smoking	0	0	0	0	No	0	No	Rely entirely on takeout or restaurants	Pure water	7	Bone normal	No	No	No	70	49	2	3	18.5	22	41
No.494	4	34	35.08	Married	1	0	Primary	Town	well-off	No	Yes	No	Yes	No	No	No	No	No	No	No	12	97	7	70	No	No	No	Never smoking	0	0	0	0	No	0	Yes	Relying entirely on buying groceries and cooking	Tap water	6	Bone loss	No	No	Yes	94	100	0	3	35.5	20	12.5
No.495	4	33	25.16	unmarried	0	0	Secondary	Town	Upper-middle income	No	No	Yes	No	No	No	No	No	No	No	No	14	58	9	70	No	No	No	Still smoking	3	7	24	0	No	0	No	Rely entirely on takeout or restaurants	Tap water	5	Bone loss	No	No	No	58	61	8	6	35.5	11.5	12.5
No.496	4	23	17.33	Married	7	1	Secondary	City	well-off	No	No	No	No	No	No	Yes	No	No	No	No	13	81	3	100	No	No	Yes	Never smoking	0	0	0	0	Yes	176	No	Relying entirely on buying groceries and cooking	Pure water	4	Bone normal	No	No	No	66	7	1	5	26.5	36.5	19
No.497	5	23	21.32	Married	2	0	Primary	Country	poverty	No	No	No	No	No	No	No	No	No	No	Yes	14	170	3	80	Yes	No	No	Never smoking	0	0	0	0	No	0	No	Hybrid mode	Pure water	4	Bone normal	No	No	No	17	75	14	5	17.5	32	9
No.498	5	30	32.69	Married	2	0	Secondary	Town	Low income	No	No	No	Yes	No	No	No	Yes	No	No	No	13	84	3	50	No	Yes	No	Quit smoking	0	12	23	4	Yes	50	Yes	Hybrid mode	Pure water	6	Bone loss	No	No	No	54	21	13	3	12	15	16.5
No.499	5	18	26.62	Married	7	2	Secondary	Town	Upper-middle income	No	No	No	No	No	No	Yes	No	No	No	No	16	133	7	20	No	No	Yes	Still smoking	11	5	21	0	Yes	131	No	Rely entirely on takeout or restaurants	Tap water	7	Bone normal	No	No	No	64	16	4	6	42	20.5	41.5
No.500	5	18	35.91	Married	7	1	Secondary	City	well-off	No	No	No	Yes	No	No	No	No	No	No	Yes	12	107	9	80	No	Yes	No	Never smoking	0	0	0	0	No	0	No	Relying entirely on buying groceries and cooking	Tap water	6	Bone normal	No	No	No	94	93	14	2	12	13	4.5
No.501	5	38	33.99	Married	7	0	Secondary	Town	opulence	No	No	No	Yes	No	No	No	No	No	No	No	13	142	10	40	No	No	No	Never smoking	0	0	0	0	No	0	No	Relying entirely on buying groceries and cooking	Pure water	0	Bone normal	No	No	No	78	29	16	3	19.5	18.5	2.5
No.502	5	31	24.21	Married	8	2	Secondary	Town	Upper-middle income	No	No	No	No	No	No	No	No	No	No	No	12	174	10	90	No	No	No	Quit smoking	0	7	27	15	Yes	52	No	Hybrid mode	Pure water	2	Bone loss	No	No	No	30	65	9	5	24.5	36.5	6
No.503	5	36	31.7	Married	1	1	Secondary	City	Low income	No	No	No	No	No	No	No	No	No	No	No	15	177	1	10	Yes	No	No	Never smoking	0	0	0	0	No	0	Yes	Hybrid mode	Tap water	4	Bone normal	No	No	No	44	1	2	4	0	1.5	0
No.504	5	24	33.89	unmarried	0	1	Secondary	Town	Low income	No	Yes	No	No	No	No	No	No	No	No	No	16	118	9	10	No	Yes	Yes	Never smoking	0	0	0	0	No	0	No	Relying entirely on buying groceries and cooking	Tap water	0	Osteoporosis	No	No	No	15	35	14	6	11.5	37.5	23.5
No.505	5	22	35.29	Married	8	3	Secondary	Town	well-off	No	No	No	No	No	No	No	No	No	No	No	12	169	7	40	No	No	Yes	Quit smoking	0	2	29	2	No	0	Yes	Relying entirely on buying groceries and cooking	Pure water	0	Bone loss	No	No	No	95	42	2	5	34.5	9	35.5
No.506	5	24	25.68	Married	2	0	Secondary	City	Upper-middle income	Yes	No	No	No	No	No	No	No	No	No	No	13	74	3	90	No	No	No	Never smoking	0	0	0	0	No	0	No	Relying entirely on buying groceries and cooking	Tap water	7	Bone loss	No	No	No	91	43	6	3	6	37	23
No.507	5	35	27.28	Married	0	1	Primary	Country	well-off	No	Yes	No	No	No	No	No	No	No	No	No	15	49	5	80	No	No	No	Still smoking	12	13	20	0	No	0	No	Relying entirely on buying groceries and cooking	Pure water	7	Bone normal	No	No	No	19	14	2	6	13.5	38	32.5
No.508	5	39	26.6	Married	1	2	Secondary	City	well-off	No	No	No	No	No	No	Yes	No	No	No	No	14	75	2	40	Yes	Yes	No	Never smoking	0	0	0	0	No	0	No	Hybrid mode	Pure water	5	Osteoporosis	No	No	No	72	67	4	6	22.5	29	4.5
No.509	5	21	22.56	Married	3	2	Secondary	Town	Low income	No	No	No	No	No	No	Yes	No	No	No	No	15	84	7	40	Yes	No	No	Still smoking	35	1	35	0	No	0	No	Rely entirely on takeout or restaurants	Tap water	3	Osteoporosis	No	No	No	26	33	6	2	26.5	40	36.5
No.510	5	25	30.47	unmarried	6	0	Primary	Country	opulence	Yes	No	No	No	No	No	Yes	No	No	No	No	15	119	7	90	No	No	No	Quit smoking	0	4	31	9	No	0	Yes	Hybrid mode	Tap water	2	Bone normal	No	No	No	54	54	19	1	38	23	3
No.511	5	35	29.69	unmarried	0	0	Secondary	Town	Upper-middle income	Yes	Yes	No	Yes	No	No	Yes	No	No	Yes	No	16	50	3	70	No	Yes	No	Never smoking	0	0	0	0	No	0	No	Hybrid mode	Tap water	1	Osteoporosis	No	No	No	23	20	21	5	38.5	38	22.5
No.512	5	38	22.87	unmarried	6	1	Secondary	Country	opulence	No	No	No	No	No	No	No	No	No	No	No	11	68	7	50	Yes	No	Yes	Still smoking	17	9	19	0	No	0	No	Relying entirely on buying groceries and cooking	Pure water	0	Bone normal	No	No	No	3	23	4	3	38.5	12	22
No.513	5	31	33.97	Married	8	0	Primary	City	well-off	No	No	No	No	No	Yes	No	No	No	Yes	No	13	95	8	60	Yes	No	No	Never smoking	0	0	0	0	No	0	Yes	Relying entirely on buying groceries and cooking	Tap water	4	Osteoporosis	No	No	No	34	19	2	1	29.5	36.5	35.5
No.514	5	32	18.86	Married	1	1	Secondary	City	opulence	Yes	No	No	No	No	No	Yes	No	No	No	No	16	148	10	70	No	Yes	No	Quit smoking	0	2	16	5	No	0	No	Relying entirely on buying groceries and cooking	Pure water	7	Bone normal	No	No	No	31	78	0	3	37.5	20	30.5
No.515	5	32	24.96	Married	7	3	Secondary	City	Upper-middle income	Yes	No	No	No	No	No	No	No	No	No	No	15	158	7	100	No	Yes	Yes	Never smoking	0	0	0	0	Yes	190	No	Relying entirely on buying groceries and cooking	Tap water	2	Osteoporosis	No	No	No	18	10	14	4	2	11	18.5
No.516	5	34	29.79	unmarried	8	1	Secondary	Town	well-off	No	No	No	No	No	No	Yes	No	No	No	No	16	87	10	100	Yes	Yes	Yes	Never smoking	0	0	0	0	Yes	98	No	Relying entirely on buying groceries and cooking	Tap water	1	Bone loss	No	No	No	50	46	2	6	30.5	21	11
No.517	5	28	32.02	Married	1	1	Secondary	Town	Low income	No	No	No	No	No	No	No	No	Yes	No	No	13	119	5	90	Yes	No	Yes	Never smoking	0	0	0	0	No	0	No	Hybrid mode	Pure water	6	Bone normal	No	No	No	30	30	16	7	7	4.5	9
No.518	5	31	33.35	Married	3	1	Higher	Town	poverty	No	Yes	Yes	No	No	Yes	Yes	No	No	No	No	12	162	2	90	No	Yes	No	Never smoking	0	0	0	0	Yes	201	No	Relying entirely on buying groceries and cooking	Tap water	6	Bone normal	No	No	No	13	67	21	1	16.5	28.5	8.5
No.519	5	19	33.82	Married	0	0	Secondary	City	opulence	No	Yes	No	No	No	No	No	No	Yes	Yes	No	13	54	8	60	No	No	Yes	Never smoking	0	0	0	0	Yes	144	No	Relying entirely on buying groceries and cooking	Pure water	3	Bone normal	No	No	No	73	60	0	6	9.5	19.5	18.5
No.520	5	24	26.4	Married	1	1	Higher	Town	opulence	No	No	No	No	No	No	Yes	No	No	No	No	14	120	5	40	No	No	No	Never smoking	0	0	0	0	No	0	Yes	Hybrid mode	Pure water	5	Bone normal	No	No	No	47	34	0	6	16	1	23
No.521	5	19	25.92	Married	6	2	Higher	City	well-off	No	No	No	No	No	No	No	No	No	No	No	12	124	3	40	No	No	No	Never smoking	0	0	0	0	No	0	Yes	Relying entirely on buying groceries and cooking	Pure water	1	Osteoporosis	No	No	No	51	0	4	3	22	2.5	3.5
No.522	5	24	24.6	Married	7	1	Secondary	Country	well-off	No	No	No	Yes	No	Yes	Yes	No	No	No	No	16	104	7	90	No	No	Yes	Still smoking	35	2	28	0	No	0	No	Hybrid mode	Pure water	1	Bone normal	No	No	No	56	34	10	2	10	0	10.5
No.523	5	27	20.74	Married	1	1	Secondary	Country	well-off	No	Yes	Yes	No	No	No	Yes	No	No	No	No	15	178	5	20	No	No	No	Never smoking	0	0	0	0	Yes	48	No	Rely entirely on takeout or restaurants	Tap water	6	Bone normal	No	No	No	4	66	13	1	25	40	24.5
No.524	5	34	34.81	unmarried	3	1	Higher	Town	well-off	Yes	No	No	Yes	Yes	Yes	No	No	No	No	No	16	161	7	90	No	Yes	No	Never smoking	0	0	0	0	No	0	Yes	Hybrid mode	Pure water	4	Bone normal	No	No	No	98	24	6	1	38	15	19
No.525	5	26	35.74	Married	2	2	Higher	City	well-off	Yes	Yes	No	Yes	No	No	Yes	No	No	No	Yes	12	155	4	60	Yes	No	Yes	Never smoking	0	0	0	0	No	0	Yes	Rely entirely on takeout or restaurants	Pure water	3	Bone normal	No	No	Yes	45	67	15	2	9.5	7.5	2
No.526	5	39	32.55	Married	5	0	Secondary	Town	opulence	No	No	Yes	No	No	No	No	No	No	No	No	11	161	1	80	No	Yes	No	Never smoking	0	0	0	0	No	0	No	Hybrid mode	Pure water	7	Bone normal	No	No	No	69	8	21	2	27	0	37.5
No.527	5	23	33.29	unmarried	3	0	Higher	City	opulence	No	Yes	No	No	No	No	No	Yes	No	No	No	12	107	6	30	No	No	No	Never smoking	0	0	0	0	No	0	No	Hybrid mode	Tap water	6	Bone loss	No	No	Yes	45	46	0	4	10.5	13.5	24
No.528	5	22	24.71	Married	0	0	Secondary	Town	opulence	No	No	No	No	No	No	Yes	No	No	No	Yes	15	153	4	40	Yes	No	No	Never smoking	0	0	0	0	No	0	No	Rely entirely on takeout or restaurants	Pure water	3	Bone normal	No	No	No	31	42	4	2	38.5	12	15
No.529	5	34	34.78	unmarried	8	2	Primary	Country	Low income	Yes	No	No	No	Yes	No	Yes	No	No	No	No	13	129	1	60	No	No	No	Never smoking	0	0	0	0	No	0	No	Rely entirely on takeout or restaurants	Tap water	0	Bone loss	No	No	No	83	37	19	5	29	15.5	14
No.530	5	39	18.93	Married	1	0	Higher	City	well-off	Yes	Yes	No	No	Yes	No	Yes	No	No	No	No	13	115	9	80	No	No	No	Never smoking	0	0	0	0	Yes	225	Yes	Hybrid mode	Pure water	2	Bone loss	No	No	No	12	23	15	3	0	5	40
No.531	5	28	26.1	Married	1	0	Secondary	Country	Low income	No	Yes	Yes	No	No	No	No	No	Yes	No	No	11	111	5	40	No	No	Yes	Never smoking	0	0	0	0	Yes	131	No	Relying entirely on buying groceries and cooking	Pure water	1	Osteoporosis	No	No	No	36	63	7	2	23.5	36	16.5
No.532	5	34	35.55	Married	4	2	Primary	City	opulence	No	No	Yes	Yes	No	No	No	No	No	No	No	15	49	4	40	No	No	No	Quit smoking	0	1	38	12	No	0	No	Relying entirely on buying groceries and cooking	Tap water	6	Bone normal	No	No	No	56	23	1	3	20	0.5	2
No.533	5	36	30.74	unmarried	0	0	Primary	Town	well-off	No	No	No	No	No	No	Yes	No	No	No	Yes	13	73	10	40	No	No	No	Still smoking	39	5	27	0	No	0	Yes	Rely entirely on takeout or restaurants	Pure water	3	Bone normal	No	No	No	6	75	18	4	9	32.5	18
No.534	5	22	20.71	Married	7	1	Primary	Town	Upper-middle income	No	Yes	No	No	No	No	No	No	No	No	No	14	154	10	60	No	Yes	Yes	Never smoking	0	0	0	0	No	0	Yes	Relying entirely on buying groceries and cooking	Pure water	5	Bone loss	No	No	No	52	86	10	6	32	41	33.5
No.535	5	35	21.92	Married	7	3	Primary	Country	well-off	No	No	No	No	No	Yes	No	No	Yes	Yes	No	11	143	2	100	Yes	No	No	Quit smoking	0	12	16	7	No	0	Yes	Rely entirely on takeout or restaurants	Tap water	7	Osteoporosis	No	No	No	71	29	17	0	34.5	14	33
No.536	5	30	29.73	Married	1	1	Secondary	Country	opulence	No	Yes	Yes	No	Yes	No	No	No	No	No	No	12	129	8	10	No	Yes	No	Never smoking	0	0	0	0	Yes	141	No	Hybrid mode	Pure water	3	Bone loss	No	No	No	82	99	21	4	4.5	35	37.5
No.537	5	35	19.6	Married	5	0	Secondary	Country	well-off	No	No	No	No	Yes	No	No	No	No	No	No	13	59	6	100	Yes	No	No	Never smoking	0	0	0	0	No	0	No	Hybrid mode	Tap water	0	Bone loss	No	No	No	69	1	6	4	16	1.5	35
No.538	5	31	32.07	Married	1	0	Secondary	City	poverty	No	Yes	No	Yes	Yes	No	Yes	No	No	No	No	13	143	2	10	Yes	No	No	Never smoking	0	0	0	0	No	0	No	Relying entirely on buying groceries and cooking	Pure water	7	Bone normal	No	No	No	73	78	3	2	26.5	35.5	42
No.539	5	34	30.3	Married	8	1	Secondary	Town	poverty	No	No	No	No	No	No	Yes	Yes	No	No	No	16	83	4	70	Yes	Yes	No	Never smoking	0	0	0	0	No	0	No	Rely entirely on takeout or restaurants	Tap water	7	Bone loss	No	No	No	57	52	19	1	0.5	27.5	39
No.540	5	20	32.5	Married	5	0	Primary	City	poverty	No	No	No	No	No	No	No	No	No	Yes	Yes	11	98	7	90	No	No	No	Still smoking	39	3	23	0	No	0	Yes	Relying entirely on buying groceries and cooking	Pure water	6	Bone loss	No	No	No	63	16	7	5	13	34.5	30
No.541	5	39	22.63	Married	8	0	Primary	City	well-off	No	No	No	No	No	Yes	No	No	No	No	No	13	153	4	70	No	Yes	Yes	Never smoking	0	0	0	0	No	0	No	Rely entirely on takeout or restaurants	Pure water	7	Bone loss	No	No	No	25	81	20	2	1	2.5	33.5
No.542	5	22	17.95	Married	3	1	Secondary	Country	Upper-middle income	No	Yes	Yes	No	No	No	No	No	No	Yes	Yes	16	137	4	20	Yes	No	No	Never smoking	0	0	0	0	No	0	Yes	Rely entirely on takeout or restaurants	Tap water	0	Bone normal	No	No	No	71	79	13	3	18.5	5	12.5
No.543	5	34	33.94	Married	7	0	Higher	City	well-off	Yes	No	Yes	Yes	No	No	No	No	No	No	Yes	15	111	5	40	No	No	No	Never smoking	0	0	0	0	No	0	No	Relying entirely on buying groceries and cooking	Pure water	1	Bone loss	No	No	No	21	63	8	6	15	37.5	28.5
No.544	5	18	34.07	Married	4	1	Higher	Town	well-off	No	Yes	No	No	No	No	Yes	No	No	No	No	12	114	10	20	No	No	No	Never smoking	0	0	0	0	No	0	No	Relying entirely on buying groceries and cooking	Pure water	2	Bone loss	No	No	No	52	55	20	6	34.5	16	14.5
No.545	5	27	22.79	unmarried	0	0	Primary	Town	well-off	No	No	Yes	Yes	No	Yes	No	No	No	No	Yes	12	102	7	30	Yes	No	Yes	Never smoking	0	0	0	0	Yes	150	No	Relying entirely on buying groceries and cooking	Tap water	1	Bone loss	No	No	No	54	53	13	2	27.5	4.5	41
No.546	5	27	26.18	unmarried	1	1	Secondary	Town	Upper-middle income	No	No	No	Yes	No	No	Yes	No	No	No	No	12	74	8	60	No	Yes	No	Quit smoking	0	9	23	18	No	0	No	Relying entirely on buying groceries and cooking	Pure water	2	Bone loss	No	No	Yes	29	43	7	1	27.5	42	15
No.547	5	18	26.79	Married	4	1	Primary	Town	opulence	No	No	No	No	No	No	No	No	No	No	No	13	142	2	60	No	No	No	Never smoking	0	0	0	0	No	0	Yes	Hybrid mode	Pure water	1	Bone normal	No	No	No	31	21	19	3	6.5	29.5	19
No.548	5	32	20.87	unmarried	8	3	Secondary	Country	well-off	No	No	No	Yes	No	No	No	No	No	No	No	15	77	10	60	No	No	No	Never smoking	0	0	0	0	No	0	Yes	Hybrid mode	Pure water	2	Bone loss	No	No	No	91	58	13	4	15	39	33.5
No.549	5	24	33.85	Married	1	1	Secondary	Town	well-off	No	No	No	No	No	No	Yes	No	No	No	No	12	128	9	80	No	No	No	Quit smoking	0	11	15	19	Yes	120	Yes	Hybrid mode	Tap water	5	Bone normal	No	No	No	76	47	18	7	2	2.5	4.5
No.550	5	25	30.76	Married	7	1	Secondary	Town	well-off	Yes	No	No	No	No	No	No	No	No	No	No	11	88	2	100	Yes	No	No	Never smoking	0	0	0	0	No	0	No	Rely entirely on takeout or restaurants	Pure water	3	Bone normal	No	No	No	19	93	15	2	19.5	5	22.5
No.551	5	23	24.57	Married	2	0	Secondary	Country	poverty	No	Yes	No	No	No	No	No	No	No	Yes	No	15	80	2	70	Yes	No	No	Never smoking	0	0	0	0	No	0	No	Hybrid mode	Pure water	6	Osteoporosis	No	No	No	94	33	9	3	40	32.5	37
No.552	5	19	35.04	unmarried	2	2	Secondary	Town	opulence	No	No	No	No	Yes	No	Yes	No	No	No	No	11	136	8	70	Yes	No	Yes	Never smoking	0	0	0	0	No	0	No	Relying entirely on buying groceries and cooking	Tap water	4	Bone normal	No	No	No	86	94	21	3	26	18	12
No.553	5	34	28.55	Married	5	0	Primary	Town	well-off	No	Yes	No	Yes	Yes	No	Yes	No	No	No	No	13	162	6	40	No	No	Yes	Never smoking	0	0	0	0	Yes	51	No	Hybrid mode	Pure water	7	Bone loss	No	No	No	53	56	14	6	11	10.5	1
No.554	5	36	27.73	unmarried	1	0	Secondary	Country	well-off	No	Yes	Yes	Yes	No	No	No	No	No	No	Yes	11	82	1	10	No	No	Yes	Never smoking	0	0	0	0	No	0	No	Relying entirely on buying groceries and cooking	Tap water	6	Bone normal	No	No	No	81	76	11	4	2	7	19.5
No.555	5	37	22.21	Married	6	1	Primary	Country	Low income	No	Yes	No	No	No	No	No	No	No	No	Yes	11	71	10	80	Yes	No	No	Quit smoking	0	4	21	11	No	0	No	Relying entirely on buying groceries and cooking	Tap water	5	Bone normal	No	No	No	52	14	6	6	2	25	5.5
No.556	5	33	19.33	unmarried	4	0	Secondary	Town	Upper-middle income	No	Yes	Yes	Yes	No	No	No	No	Yes	Yes	Yes	14	75	3	60	No	No	No	Quit smoking	0	11	24	11	No	0	No	Hybrid mode	Tap water	3	Bone loss	No	No	No	29	13	10	5	29.5	38	18.5
No.557	5	38	34.41	Married	1	0	Primary	Town	opulence	No	No	No	No	No	No	No	No	No	No	No	16	150	1	10	No	No	Yes	Still smoking	13	12	24	0	Yes	194	No	Hybrid mode	Tap water	3	Bone normal	No	No	Yes	72	2	15	5	21.5	8	26.5
No.558	5	19	34	Married	0	0	Higher	Country	Upper-middle income	No	No	No	No	No	No	Yes	No	No	No	No	15	111	9	100	No	Yes	No	Quit smoking	0	10	26	6	No	0	Yes	Relying entirely on buying groceries and cooking	Pure water	5	Osteoporosis	No	No	No	95	9	10	7	29	41	29
No.559	5	39	25.72	Married	5	0	Primary	Country	poverty	No	No	Yes	No	No	No	Yes	No	No	No	Yes	15	98	8	40	Yes	No	No	Still smoking	18	4	28	0	No	0	Yes	Relying entirely on buying groceries and cooking	Pure water	7	Bone loss	No	No	No	9	10	17	5	24.5	16	7
No.560	5	30	23.23	Married	7	1	Primary	Town	well-off	No	No	No	No	No	No	Yes	No	No	No	Yes	15	47	2	10	No	No	Yes	Never smoking	0	0	0	0	No	0	No	Hybrid mode	Tap water	2	Bone normal	No	No	No	20	1	4	5	41	29	7
No.561	5	22	33.98	unmarried	0	0	Secondary	Country	Upper-middle income	No	No	No	Yes	No	Yes	No	No	No	No	No	16	125	3	90	No	No	No	Still smoking	19	12	18	0	No	0	Yes	Rely entirely on takeout or restaurants	Tap water	2	Osteoporosis	No	No	No	55	33	9	3	25	13	7.5
No.562	5	34	17.19	Married	5	1	Primary	Country	opulence	No	Yes	No	Yes	No	No	No	No	No	No	Yes	11	168	9	20	Yes	No	No	Never smoking	0	0	0	0	Yes	109	No	Relying entirely on buying groceries and cooking	Tap water	0	Bone loss	No	No	No	66	34	19	3	19	31	24
No.563	5	39	29.66	Married	6	3	Secondary	Town	well-off	No	No	No	No	No	No	No	Yes	No	No	No	13	93	9	80	No	Yes	No	Never smoking	0	0	0	0	No	0	Yes	Rely entirely on takeout or restaurants	Pure water	1	Bone loss	No	No	No	87	69	5	1	31	3.5	31
No.564	5	32	25.58	Married	6	0	Primary	Town	poverty	No	No	No	Yes	Yes	Yes	Yes	No	No	No	No	11	93	2	10	Yes	No	Yes	Still smoking	39	14	21	0	No	0	No	Hybrid mode	Tap water	6	Bone normal	No	No	No	100	27	2	5	33	19.5	4
No.565	5	21	17.94	Married	5	0	Higher	City	Upper-middle income	No	No	No	No	No	No	Yes	No	No	No	No	12	103	8	50	Yes	Yes	No	Still smoking	10	14	16	0	No	0	No	Rely entirely on takeout or restaurants	Pure water	3	Bone normal	No	No	No	30	42	3	7	8.5	6.5	23.5
No.566	5	24	27.85	unmarried	6	2	Secondary	Country	poverty	No	No	No	Yes	No	No	Yes	No	No	No	Yes	11	148	7	70	Yes	No	No	Still smoking	14	10	19	0	No	0	Yes	Hybrid mode	Pure water	4	Bone normal	No	No	No	85	92	21	6	7	40	10.5
No.567	5	20	30.45	Married	2	2	Secondary	Country	poverty	No	No	Yes	No	No	No	No	No	No	No	No	15	154	2	40	No	No	No	Never smoking	0	0	0	0	No	0	Yes	Rely entirely on takeout or restaurants	Tap water	3	Bone normal	No	No	No	9	66	17	7	5	28	27.5
No.568	5	37	23.84	unmarried	5	1	Higher	City	well-off	No	No	No	No	No	No	No	Yes	No	No	No	11	165	3	50	No	Yes	No	Quit smoking	0	11	17	5	No	0	No	Relying entirely on buying groceries and cooking	Pure water	1	Bone loss	No	No	No	75	75	0	4	24.5	23.5	9
No.569	5	25	26.22	Married	2	2	Secondary	Town	poverty	Yes	No	No	No	No	No	No	No	No	No	No	12	119	7	30	Yes	No	No	Still smoking	12	15	24	0	No	0	No	Relying entirely on buying groceries and cooking	Pure water	3	Bone loss	No	No	No	92	97	12	5	34	9	41.5
No.570	5	35	27.08	unmarried	8	1	Secondary	City	opulence	Yes	No	No	Yes	No	Yes	No	No	No	No	No	14	115	9	50	No	No	Yes	Never smoking	0	0	0	0	No	0	No	Rely entirely on takeout or restaurants	Pure water	6	Bone loss	No	No	No	67	86	1	5	25.5	33.5	27
No.571	5	22	21.52	unmarried	6	2	Secondary	Country	well-off	No	No	Yes	No	No	No	No	No	No	No	No	13	143	9	60	Yes	No	No	Never smoking	0	0	0	0	No	0	No	Hybrid mode	Tap water	2	Bone normal	No	No	No	85	57	20	1	34	40	31
No.572	5	36	25.03	Married	4	0	Primary	Country	poverty	Yes	No	No	Yes	No	No	Yes	No	No	No	Yes	16	126	7	60	No	No	No	Never smoking	0	0	0	0	No	0	Yes	Hybrid mode	Tap water	2	Bone normal	No	No	No	12	49	18	5	0.5	41.5	1
No.573	5	31	18.32	Married	0	0	Higher	City	Upper-middle income	No	No	No	Yes	No	No	Yes	No	No	No	No	14	77	5	30	No	No	No	Never smoking	0	0	0	0	No	0	No	Rely entirely on takeout or restaurants	Pure water	6	Bone normal	No	No	No	35	3	9	5	39.5	9	27
No.574	5	36	21.06	Married	5	0	Primary	Town	poverty	No	No	No	No	No	No	Yes	No	No	No	No	14	125	2	20	No	Yes	No	Never smoking	0	0	0	0	No	0	No	Relying entirely on buying groceries and cooking	Tap water	4	Osteoporosis	No	No	No	45	50	20	1	29.5	29.5	33
No.575	5	22	19.05	Married	5	1	Primary	City	well-off	No	No	No	No	No	No	Yes	No	Yes	No	Yes	15	74	9	100	Yes	No	No	Never smoking	0	0	0	0	No	0	No	Relying entirely on buying groceries and cooking	Pure water	7	Osteoporosis	No	No	No	42	34	5	2	0.5	12.5	28.5
No.576	5	37	34.78	unmarried	2	2	Higher	Country	well-off	No	No	No	No	No	No	No	No	No	No	No	15	45	3	30	No	Yes	No	Quit smoking	0	3	35	3	No	0	No	Relying entirely on buying groceries and cooking	Pure water	5	Bone loss	No	No	No	26	73	5	3	21	2	3
No.577	5	28	23.54	Married	2	0	Secondary	Town	well-off	No	Yes	No	No	No	No	Yes	No	No	No	No	13	130	10	70	No	Yes	No	Never smoking	0	0	0	0	No	0	No	Relying entirely on buying groceries and cooking	Tap water	7	Bone normal	No	No	No	46	38	20	6	4.5	12.5	23
No.578	5	36	27.96	unmarried	3	0	Primary	City	well-off	No	No	No	Yes	No	No	No	No	No	No	No	14	127	4	10	No	No	No	Quit smoking	0	9	30	7	No	0	No	Hybrid mode	Tap water	4	Bone normal	No	No	No	21	27	3	7	35.5	35.5	2.5
No.579	5	19	32.47	unmarried	0	0	Higher	City	well-off	No	Yes	No	No	No	No	No	No	No	No	No	11	166	7	50	No	No	No	Never smoking	0	0	0	0	No	0	No	Hybrid mode	Tap water	4	Bone loss	No	No	No	28	78	20	4	7	8.5	10.5
No.580	5	37	24.26	unmarried	1	0	Primary	City	Low income	No	No	No	No	No	No	No	No	No	No	No	12	65	2	50	No	No	Yes	Quit smoking	0	3	29	3	No	0	Yes	Relying entirely on buying groceries and cooking	Tap water	0	Bone normal	No	No	No	31	64	7	0	25	35	29
No.581	5	30	29.92	Married	4	1	Higher	City	well-off	No	No	No	No	No	No	Yes	No	No	No	No	13	175	5	40	Yes	No	No	Never smoking	0	0	0	0	Yes	110	No	Hybrid mode	Pure water	5	Bone normal	No	No	No	22	60	20	1	2	35.5	35
No.582	5	35	28.87	Married	2	0	Higher	City	well-off	No	Yes	No	Yes	No	No	Yes	No	No	No	No	14	152	4	90	Yes	Yes	No	Never smoking	0	0	0	0	No	0	No	Hybrid mode	Pure water	1	Bone normal	No	No	No	48	99	0	4	7	11.5	3.5
No.583	5	39	22.74	unmarried	0	0	Higher	City	opulence	No	Yes	No	No	No	No	No	No	No	No	No	12	95	4	10	Yes	Yes	No	Quit smoking	0	9	25	18	No	0	Yes	Rely entirely on takeout or restaurants	Pure water	0	Bone normal	No	No	No	12	93	3	1	22.5	0	15
No.584	5	22	29.17	Married	8	1	Higher	Country	opulence	No	No	No	No	No	No	Yes	No	No	No	No	14	115	5	100	No	No	No	Never smoking	0	0	0	0	No	0	Yes	Relying entirely on buying groceries and cooking	Tap water	2	Bone normal	No	No	No	5	10	20	5	24	9	1
No.585	5	21	21.08	Married	7	2	Primary	City	Upper-middle income	No	No	No	Yes	No	No	No	No	No	No	No	13	174	2	70	Yes	No	No	Never smoking	0	0	0	0	Yes	225	No	Hybrid mode	Tap water	1	Bone normal	No	No	No	98	43	6	4	3	3	9
No.586	5	26	22.53	unmarried	4	0	Secondary	Town	Upper-middle income	No	No	No	No	No	No	No	No	No	No	No	16	74	1	70	Yes	Yes	No	Never smoking	0	0	0	0	No	0	No	Hybrid mode	Pure water	0	Bone loss	No	No	No	48	80	9	4	38	7	25.5
No.587	5	33	29.06	Married	0	2	Higher	Town	poverty	No	No	No	No	No	No	No	No	No	No	No	13	82	4	20	Yes	No	No	Never smoking	0	0	0	0	Yes	234	Yes	Hybrid mode	Tap water	7	Bone normal	No	No	No	28	38	21	6	13	5	28.5
No.588	5	30	19.1	Married	2	0	Higher	City	well-off	No	No	Yes	Yes	No	Yes	Yes	No	No	No	Yes	15	98	8	100	Yes	No	No	Still smoking	5	7	29	0	No	0	No	Hybrid mode	Tap water	5	Bone loss	No	No	No	5	0	7	0	35.5	29.5	14.5
No.589	5	25	34.98	Married	2	2	Higher	Country	well-off	No	Yes	No	No	Yes	No	Yes	No	No	No	No	15	140	3	10	Yes	Yes	No	Quit smoking	0	8	27	1	No	0	No	Rely entirely on takeout or restaurants	Tap water	7	Bone normal	No	No	No	24	100	20	7	0	17.5	16.5
No.590	5	28	32.14	Married	7	1	Secondary	City	Upper-middle income	No	No	Yes	Yes	No	No	Yes	No	No	No	No	11	135	7	30	Yes	No	No	Still smoking	40	9	17	0	No	0	Yes	Hybrid mode	Pure water	5	Bone normal	No	No	No	74	66	0	2	15.5	9	18.5
No.591	5	29	29.65	unmarried	5	0	Secondary	City	opulence	No	No	No	No	No	No	No	No	No	No	No	16	129	5	20	No	No	No	Still smoking	3	10	28	0	Yes	20	No	Relying entirely on buying groceries and cooking	Pure water	0	Bone loss	No	No	No	5	94	7	1	15	25	21
No.592	5	18	27.96	Married	7	3	Secondary	Town	poverty	No	Yes	No	No	Yes	No	Yes	No	No	No	No	16	68	7	30	No	No	Yes	Still smoking	33	22	16	0	No	0	No	Relying entirely on buying groceries and cooking	Pure water	2	Bone loss	No	No	No	49	0	0	3	7	6.5	8.5
No.593	5	31	35.21	Married	1	0	Primary	Country	well-off	No	No	Yes	Yes	No	No	No	No	No	No	No	11	109	8	100	No	No	No	Still smoking	5	5	24	0	No	0	No	Rely entirely on takeout or restaurants	Pure water	6	Bone normal	No	No	No	74	65	5	5	3	11.5	10
No.594	5	30	33.94	Married	8	2	Higher	City	well-off	No	No	No	No	No	No	No	No	No	No	Yes	12	152	9	30	Yes	Yes	No	Never smoking	0	0	0	0	No	0	Yes	Hybrid mode	Tap water	6	Bone normal	No	No	No	60	75	8	0	9.5	5	34
No.595	5	26	33.36	Married	5	1	Secondary	Town	opulence	No	No	No	Yes	No	No	Yes	No	No	No	No	14	61	3	30	Yes	No	No	Still smoking	8	12	23	0	Yes	218	No	Hybrid mode	Tap water	2	Bone loss	No	No	No	28	65	8	1	7	31.5	2.5
No.596	5	31	25.09	unmarried	7	0	Secondary	City	well-off	Yes	No	No	Yes	No	No	No	No	No	No	No	14	107	5	70	No	No	No	Never smoking	0	0	0	0	No	0	Yes	Relying entirely on buying groceries and cooking	Pure water	3	Bone loss	No	No	No	95	8	11	6	24.5	12	16
No.597	5	30	29.85	unmarried	6	2	Secondary	Town	Low income	Yes	No	Yes	No	No	No	No	No	No	No	No	12	60	1	60	No	No	No	Never smoking	0	0	0	0	No	0	Yes	Hybrid mode	Pure water	6	Bone normal	No	No	No	58	25	3	7	14	17	41
No.598	5	38	17.79	Married	5	1	Primary	City	well-off	Yes	Yes	No	Yes	No	Yes	No	No	No	No	No	12	69	8	80	Yes	No	Yes	Never smoking	0	0	0	0	Yes	121	Yes	Hybrid mode	Pure water	4	Bone normal	No	No	No	66	52	12	7	0.5	13.5	32.5
No.599	5	31	33.11	Married	0	0	Higher	Town	poverty	No	No	Yes	No	No	No	Yes	No	Yes	No	No	16	158	7	30	Yes	No	No	Never smoking	0	0	0	0	No	0	No	Rely entirely on takeout or restaurants	Tap water	6	Osteoporosis	No	No	No	34	64	1	3	6.5	2	19.5
No.600	5	31	35.4	unmarried	3	2	Primary	Town	opulence	Yes	Yes	No	Yes	No	No	Yes	No	No	No	Yes	14	51	8	60	No	No	No	Never smoking	0	0	0	0	No	0	No	Relying entirely on buying groceries and cooking	Pure water	2	Bone normal	No	No	No	62	35	20	3	34.5	33	4.5
No.601	5	39	20.56	unmarried	1	1	Higher	Town	Low income	No	No	No	No	No	No	No	No	Yes	No	No	13	87	1	50	No	No	Yes	Never smoking	0	0	0	0	Yes	214	Yes	Rely entirely on takeout or restaurants	Tap water	1	Osteoporosis	No	No	No	74	13	9	7	3.5	6.5	15.5
No.602	5	22	27.22	unmarried	5	0	Secondary	Town	well-off	No	No	No	No	No	No	Yes	Yes	No	No	No	15	122	1	40	No	Yes	No	Never smoking	0	0	0	0	No	0	Yes	Hybrid mode	Pure water	5	Bone normal	No	No	No	77	72	16	0	11.5	42	31.5
No.603	5	36	22.46	unmarried	4	1	Higher	City	opulence	Yes	No	No	No	No	No	Yes	No	No	No	No	13	117	5	30	Yes	No	Yes	Never smoking	0	0	0	0	No	0	Yes	Relying entirely on buying groceries and cooking	Tap water	3	Bone normal	No	No	No	15	60	5	1	4	6	18
No.604	5	33	33.54	Married	6	0	Higher	City	well-off	Yes	Yes	No	Yes	No	No	No	No	No	No	No	12	120	7	90	No	No	No	Quit smoking	0	3	27	4	No	0	No	Relying entirely on buying groceries and cooking	Tap water	2	Bone normal	No	No	No	24	32	8	0	21.5	30.5	12.5
No.605	5	18	23.25	Married	8	1	Higher	Town	Low income	No	No	No	Yes	No	No	No	No	No	No	No	16	106	8	60	No	Yes	No	Still smoking	11	10	27	0	No	0	No	Rely entirely on takeout or restaurants	Tap water	7	Bone normal	No	No	No	8	5	14	6	27.5	31.5	24
No.606	5	24	32.93	Married	1	0	Secondary	Town	opulence	No	No	Yes	No	No	No	No	No	No	No	No	15	74	2	10	Yes	Yes	No	Never smoking	0	0	0	0	No	0	Yes	Relying entirely on buying groceries and cooking	Tap water	4	Bone normal	No	No	No	81	7	18	5	15	2.5	2.5
No.607	5	22	34.12	Married	0	0	Higher	Town	poverty	No	No	No	No	No	No	No	No	No	No	Yes	14	77	10	70	Yes	No	No	Never smoking	0	0	0	0	No	0	No	Relying entirely on buying groceries and cooking	Pure water	2	Bone normal	No	No	No	52	45	21	0	34.5	42	15.5
No.608	5	34	24.12	Married	6	1	Secondary	Town	well-off	No	No	Yes	No	Yes	No	Yes	No	No	Yes	No	13	179	6	80	Yes	No	No	Never smoking	0	0	0	0	Yes	232	No	Rely entirely on takeout or restaurants	Pure water	5	Bone normal	No	No	No	8	66	16	2	2.5	42	11
No.609	5	29	34.06	Married	7	3	Primary	City	Upper-middle income	No	Yes	No	No	No	No	No	No	No	No	Yes	15	93	4	80	No	No	No	Never smoking	0	0	0	0	No	0	No	Relying entirely on buying groceries and cooking	Tap water	5	Bone normal	No	Yes	No	33	99	8	7	27.5	13.5	13
No.610	5	30	29.83	Married	0	0	Secondary	Town	well-off	No	No	No	No	No	No	No	No	No	No	No	15	167	4	30	No	No	Yes	Never smoking	0	0	0	0	No	0	No	Hybrid mode	Tap water	6	Bone loss	No	No	No	99	90	8	2	29.5	7	35.5
No.611	5	36	34.51	unmarried	3	0	Primary	City	well-off	No	No	Yes	Yes	No	No	No	No	No	No	No	15	179	5	60	Yes	Yes	No	Never smoking	0	0	0	0	Yes	192	Yes	Hybrid mode	Pure water	2	Bone normal	No	No	Yes	19	70	21	1	18.5	16.5	29
No.612	5	39	20.42	Married	4	2	Secondary	Town	opulence	No	No	No	No	No	No	Yes	No	No	No	Yes	13	172	6	90	No	Yes	No	Never smoking	0	0	0	0	No	0	No	Rely entirely on takeout or restaurants	Tap water	2	Bone normal	No	No	No	10	19	0	1	30	23	8.5
No.613	5	19	34.74	unmarried	5	0	Higher	Country	poverty	No	No	No	No	No	No	No	No	No	No	No	12	93	1	100	Yes	No	No	Never smoking	0	0	0	0	No	0	Yes	Relying entirely on buying groceries and cooking	Tap water	0	Bone loss	No	No	No	27	95	6	1	7	42	40
No.614	5	29	27.06	Married	2	1	Primary	Country	Low income	Yes	Yes	Yes	Yes	No	No	No	No	Yes	No	Yes	13	84	1	70	No	No	No	Never smoking	0	0	0	0	No	0	Yes	Relying entirely on buying groceries and cooking	Tap water	3	Bone normal	No	No	No	50	81	13	3	19.5	32.5	39.5
No.615	5	22	33.91	unmarried	5	2	Higher	Town	Upper-middle income	Yes	No	No	No	No	No	No	No	No	No	No	15	160	9	60	No	Yes	No	Never smoking	0	0	0	0	Yes	128	No	Rely entirely on takeout or restaurants	Pure water	6	Bone normal	No	No	No	21	44	13	7	28	9	39.5
No.616	5	26	32.79	Married	7	1	Higher	Town	Low income	No	No	No	No	No	Yes	Yes	No	No	No	No	12	166	8	20	No	Yes	No	Never smoking	0	0	0	0	No	0	No	Hybrid mode	Pure water	3	Bone normal	No	No	No	40	31	14	6	30.5	13	38
No.617	5	30	18.59	Married	1	0	Higher	City	well-off	No	Yes	No	No	No	No	No	No	No	No	No	16	54	4	60	No	No	Yes	Still smoking	8	10	25	0	No	0	No	Hybrid mode	Tap water	3	Bone normal	No	No	No	21	1	12	6	34	35	24.5
No.618	5	35	24.75	Married	3	0	Higher	Town	Upper-middle income	No	No	No	Yes	No	No	Yes	No	No	No	No	14	99	3	20	No	Yes	No	Still smoking	18	12	27	0	No	0	No	Hybrid mode	Pure water	0	Bone normal	No	No	No	64	60	13	7	14	26	5
No.619	5	24	35.44	Married	2	1	Secondary	Country	opulence	No	No	No	Yes	No	No	No	No	No	No	No	15	137	4	70	Yes	Yes	No	Never smoking	0	0	0	0	No	0	No	Hybrid mode	Tap water	5	Bone loss	No	No	No	99	56	21	2	9	35.5	26
No.620	5	21	32.39	Married	1	1	Secondary	City	opulence	No	No	No	No	No	No	No	No	No	No	No	16	123	5	20	No	Yes	No	Never smoking	0	0	0	0	Yes	67	No	Relying entirely on buying groceries and cooking	Pure water	6	Bone normal	No	No	No	76	26	17	6	2.5	37	11
No.621	5	37	20.87	unmarried	7	1	Secondary	City	well-off	No	No	Yes	Yes	Yes	No	No	No	No	No	No	13	120	4	50	No	No	No	Never smoking	0	0	0	0	No	0	No	Hybrid mode	Tap water	1	Osteoporosis	No	No	No	59	40	18	1	33	16	17
No.622	5	22	18.58	Married	7	0	Secondary	Town	well-off	No	No	Yes	No	No	No	Yes	No	No	No	No	11	38	1	60	No	No	No	Never smoking	0	0	0	0	Yes	190	No	Relying entirely on buying groceries and cooking	Pure water	4	Bone normal	No	No	No	67	94	5	2	7.5	10.5	40.5
No.623	6	39	28.95	Married	4	0	Higher	Country	poverty	No	No	Yes	Yes	No	No	No	No	No	No	Yes	13	76	4	30	Yes	Yes	No	Never smoking	0	0	0	0	No	0	No	Hybrid mode	Tap water	3	Bone normal	No	No	No	34	90	5	4	41	9	30.5
No.624	6	28	23.43	unmarried	6	1	Primary	Country	Upper-middle income	No	No	No	No	No	No	Yes	No	No	No	Yes	12	61	9	20	No	No	No	Never smoking	0	0	0	0	No	0	No	Relying entirely on buying groceries and cooking	Tap water	2	Bone normal	No	No	No	84	15	2	1	4	5	0.5
No.625	6	19	31.31	unmarried	0	1	Higher	Country	poverty	No	No	No	No	No	No	No	No	Yes	No	No	11	111	8	40	No	No	No	Never smoking	0	0	0	0	No	0	Yes	Rely entirely on takeout or restaurants	Pure water	2	Bone normal	No	No	No	38	14	20	0	6.5	23.5	38.5
No.626	6	19	34.86	Married	5	0	Secondary	Country	well-off	No	No	No	No	No	No	No	No	No	No	Yes	16	110	4	30	No	Yes	No	Never smoking	0	0	0	0	Yes	71	Yes	Hybrid mode	Tap water	2	Bone normal	No	No	No	85	84	1	6	28.5	24.5	28.5
No.627	6	28	18.57	unmarried	4	2	Higher	Country	Low income	No	No	Yes	No	No	Yes	Yes	No	No	No	No	16	70	2	10	No	No	No	Never smoking	0	0	0	0	No	0	No	Hybrid mode	Pure water	7	Bone normal	No	No	No	27	2	0	6	28	31	14
No.628	6	36	19.2	Married	1	0	Secondary	City	Low income	No	Yes	No	Yes	No	No	No	No	Yes	No	No	11	136	1	90	No	Yes	No	Never smoking	0	0	0	0	No	0	No	Relying entirely on buying groceries and cooking	Pure water	6	Bone loss	No	No	No	27	100	8	5	36.5	23	12
No.629	6	21	26.37	Married	5	2	Secondary	City	Low income	No	No	No	Yes	No	No	No	No	No	No	No	16	105	4	90	Yes	Yes	No	Quit smoking	0	9	30	9	No	0	Yes	Relying entirely on buying groceries and cooking	Tap water	5	Bone normal	No	No	No	85	45	8	7	36	20.5	16.5
No.630	6	19	24.78	Married	8	1	Secondary	City	Upper-middle income	Yes	No	No	Yes	No	No	No	No	No	No	No	11	102	5	60	No	Yes	No	Never smoking	0	0	0	0	No	0	No	Hybrid mode	Pure water	3	Osteoporosis	No	No	No	100	23	4	4	35.5	16	17
No.631	6	26	29.65	Married	4	1	Secondary	Country	well-off	No	No	Yes	No	No	No	No	No	No	No	Yes	14	143	3	10	Yes	No	No	Never smoking	0	0	0	0	Yes	140	No	Relying entirely on buying groceries and cooking	Tap water	0	Bone normal	No	No	No	99	40	5	5	5.5	4.5	21.5
No.632	6	36	23.27	Married	0	0	Secondary	Town	opulence	Yes	No	No	No	No	No	No	No	No	No	No	13	134	2	10	Yes	No	No	Never smoking	0	0	0	0	No	0	No	Relying entirely on buying groceries and cooking	Tap water	6	Bone normal	No	No	No	12	98	12	3	4	3	17.5
No.633	6	34	22.98	unmarried	2	0	Primary	Town	Upper-middle income	No	No	No	Yes	Yes	No	Yes	No	No	No	No	11	97	3	20	No	No	Yes	Never smoking	0	0	0	0	No	0	No	Relying entirely on buying groceries and cooking	Pure water	5	Bone normal	No	No	No	67	33	8	4	24	20.5	20
No.634	6	35	35.17	Married	4	1	Higher	Town	Upper-middle income	No	No	Yes	No	No	No	Yes	No	No	No	Yes	11	164	9	10	Yes	Yes	No	Still smoking	28	9	26	0	No	0	No	Hybrid mode	Tap water	7	Bone loss	No	No	No	56	94	13	0	20	30	39.5
No.635	6	38	28.36	Married	8	0	Secondary	Country	Upper-middle income	No	No	No	No	No	No	No	No	No	No	No	15	142	3	20	No	No	Yes	Quit smoking	0	7	16	13	No	0	No	Hybrid mode	Tap water	6	Bone normal	No	No	No	45	10	9	1	1	35	10
No.636	6	27	17.39	Married	8	0	Primary	City	well-off	Yes	Yes	No	Yes	No	No	No	Yes	No	No	No	14	109	9	90	Yes	No	No	Never smoking	0	0	0	0	No	0	Yes	Relying entirely on buying groceries and cooking	Tap water	4	Bone loss	No	No	No	62	28	16	0	27.5	13	4.5
No.637	6	35	18.31	Married	3	1	Secondary	Country	Low income	No	Yes	No	Yes	No	No	No	No	No	No	Yes	15	72	9	10	No	No	No	Never smoking	0	0	0	0	No	0	Yes	Relying entirely on buying groceries and cooking	Tap water	4	Bone normal	No	No	No	92	11	3	1	23.5	13	13.5
No.638	6	22	20.29	Married	3	1	Secondary	Town	well-off	No	Yes	No	No	No	No	Yes	No	No	No	No	13	96	3	90	Yes	Yes	No	Still smoking	32	10	27	0	No	0	Yes	Hybrid mode	Tap water	0	Bone loss	No	No	No	54	52	7	1	16.5	36.5	7.5
No.639	6	24	31.66	Married	7	0	Primary	Country	well-off	No	Yes	No	No	Yes	Yes	No	No	No	No	No	16	122	1	40	Yes	No	No	Quit smoking	0	7	26	14	No	0	Yes	Hybrid mode	Tap water	7	Osteoporosis	No	No	No	77	69	3	7	27.5	28.5	18
No.640	6	29	29.76	unmarried	1	0	Secondary	Town	well-off	No	No	Yes	Yes	No	No	No	No	No	No	No	12	175	8	50	Yes	No	No	Still smoking	39	9	23	0	No	0	Yes	Hybrid mode	Pure water	2	Bone normal	No	No	No	11	45	13	1	16.5	5	0.5
No.641	6	18	27.24	unmarried	1	0	Primary	City	Upper-middle income	No	No	Yes	Yes	No	No	Yes	No	Yes	No	Yes	13	130	6	10	Yes	Yes	No	Never smoking	0	0	0	0	No	0	No	Rely entirely on takeout or restaurants	Tap water	4	Bone normal	No	No	No	6	32	17	7	18	0.5	31
No.642	6	26	29.22	Married	2	1	Secondary	Town	poverty	No	Yes	No	Yes	Yes	No	No	No	No	No	No	15	119	3	70	Yes	No	Yes	Quit smoking	0	3	15	6	No	0	No	Hybrid mode	Tap water	2	Osteoporosis	No	No	No	7	18	18	2	25	18.5	14
No.643	6	37	20	Married	7	0	Higher	City	well-off	No	No	Yes	Yes	No	No	No	No	Yes	No	Yes	16	47	1	90	No	Yes	No	Still smoking	17	5	19	0	No	0	Yes	Rely entirely on takeout or restaurants	Pure water	2	Bone normal	No	No	No	35	2	17	1	31	8	8
No.644	6	24	28.9	unmarried	4	2	Secondary	City	poverty	Yes	No	No	No	No	No	No	Yes	No	No	No	16	56	5	20	No	No	No	Never smoking	0	0	0	0	No	0	No	Relying entirely on buying groceries and cooking	Pure water	7	Bone normal	No	No	No	78	79	7	5	25.5	24	10
No.645	6	34	30.27	unmarried	4	1	Secondary	City	well-off	No	No	No	No	No	No	No	No	No	No	Yes	14	156	7	30	Yes	No	No	Still smoking	26	6	19	0	Yes	108	No	Hybrid mode	Pure water	3	Bone loss	No	No	No	27	5	10	5	33	21	39.5
No.646	6	21	23.38	Married	7	2	Higher	Country	well-off	No	No	Yes	No	Yes	No	No	No	No	No	No	13	36	3	20	No	No	No	Never smoking	0	0	0	0	No	0	Yes	Rely entirely on takeout or restaurants	Tap water	3	Bone loss	No	No	No	24	60	14	6	41	10	14.5
No.647	6	27	30.08	Married	7	0	Secondary	Town	Upper-middle income	No	No	No	No	No	No	No	No	No	Yes	No	14	60	8	50	No	No	No	Never smoking	0	0	0	0	No	0	Yes	Hybrid mode	Tap water	6	Bone loss	No	No	No	12	52	9	7	16.5	24.5	19
No.648	6	33	32.96	Married	7	0	Primary	City	well-off	No	No	No	No	No	No	No	No	No	No	No	11	157	1	50	No	Yes	No	Still smoking	15	15	23	0	No	0	Yes	Rely entirely on takeout or restaurants	Pure water	2	Osteoporosis	No	No	No	67	51	3	5	40.5	5	0
No.649	6	38	18.05	Married	2	2	Primary	Country	well-off	No	No	No	No	No	No	No	No	No	No	No	13	175	6	60	No	No	No	Never smoking	0	0	0	0	No	0	No	Hybrid mode	Pure water	1	Bone loss	No	No	No	90	59	7	1	31	41.5	33
No.650	6	38	19.21	unmarried	2	0	Higher	City	Low income	No	Yes	No	Yes	Yes	No	Yes	Yes	No	No	No	15	61	4	50	Yes	Yes	No	Quit smoking	0	7	27	1	No	0	No	Hybrid mode	Pure water	6	Bone loss	No	No	No	44	17	5	5	38	34	28.5
No.651	6	22	21.43	Married	2	2	Secondary	Country	well-off	No	No	Yes	No	No	No	Yes	No	No	No	No	12	79	4	50	No	No	No	Still smoking	39	7	24	0	No	0	Yes	Relying entirely on buying groceries and cooking	Pure water	4	Bone normal	No	No	No	95	16	12	4	16	42	26.5
No.652	6	38	26.21	unmarried	8	0	Secondary	City	Low income	No	No	No	No	Yes	No	No	No	No	No	Yes	11	152	9	100	Yes	No	No	Quit smoking	0	21	18	8	No	0	Yes	Relying entirely on buying groceries and cooking	Tap water	1	Bone loss	No	No	No	93	79	8	5	20.5	37.5	39.5
No.653	6	23	24.5	Married	8	0	Higher	City	well-off	Yes	No	No	No	No	Yes	No	No	No	No	Yes	15	67	6	80	Yes	Yes	No	Still smoking	5	1	30	0	Yes	203	Yes	Rely entirely on takeout or restaurants	Tap water	3	Osteoporosis	No	No	No	7	34	10	0	4	18	26
No.654	6	38	21.58	unmarried	3	0	Higher	Town	well-off	No	No	No	No	No	No	No	Yes	No	No	No	12	56	5	40	No	No	No	Quit smoking	0	17	20	10	No	0	No	Relying entirely on buying groceries and cooking	Pure water	4	Bone loss	No	No	No	69	52	8	1	19.5	6	16
No.655	6	21	29.77	Married	5	0	Higher	Town	Low income	No	No	Yes	No	No	No	No	No	Yes	No	No	15	113	2	60	No	No	Yes	Never smoking	0	0	0	0	No	0	No	Hybrid mode	Pure water	0	Bone normal	No	No	No	71	81	7	4	10.5	5	2
No.656	6	25	30.72	Married	3	1	Higher	Country	well-off	No	No	No	Yes	No	No	Yes	No	No	No	No	16	36	2	50	No	Yes	No	Quit smoking	0	13	21	1	Yes	145	No	Hybrid mode	Pure water	2	Bone loss	No	No	No	68	54	6	3	35	19.5	19
No.657	6	29	25.78	Married	2	2	Primary	City	opulence	Yes	No	No	No	No	No	No	No	No	No	No	11	57	7	60	Yes	Yes	Yes	Never smoking	0	0	0	0	No	0	No	Relying entirely on buying groceries and cooking	Tap water	6	Osteoporosis	No	No	No	35	7	20	0	17.5	6	38.5
No.658	6	29	24.57	Married	5	1	Secondary	City	Low income	No	No	No	No	Yes	No	No	No	No	No	Yes	13	45	5	10	Yes	No	No	Still smoking	28	10	25	0	No	0	No	Hybrid mode	Pure water	0	Bone normal	No	No	No	94	86	8	0	2	19.5	10.5
No.659	6	32	25.65	unmarried	6	1	Secondary	Town	well-off	No	No	No	No	No	No	No	No	No	No	Yes	14	41	1	40	No	No	No	Never smoking	0	0	0	0	No	0	Yes	Hybrid mode	Tap water	6	Bone normal	No	No	No	85	7	9	3	23	37	18.5
No.660	6	30	31.85	unmarried	3	0	Secondary	City	poverty	No	No	No	No	No	No	Yes	No	No	No	Yes	11	144	9	80	Yes	Yes	No	Quit smoking	0	5	23	16	No	0	No	Relying entirely on buying groceries and cooking	Tap water	2	Bone loss	No	No	No	100	49	9	4	21.5	21.5	36.5
No.661	6	39	21.18	Married	6	1	Higher	Country	well-off	No	Yes	No	Yes	No	No	Yes	No	No	No	Yes	11	145	5	20	Yes	Yes	No	Quit smoking	0	10	20	11	Yes	181	Yes	Hybrid mode	Tap water	2	Bone loss	No	No	No	89	95	6	5	10.5	13	8
No.662	6	31	19.49	Married	3	0	Higher	City	Upper-middle income	No	No	No	No	No	No	No	No	No	No	No	15	138	5	60	Yes	No	No	Still smoking	5	3	30	0	No	0	No	Hybrid mode	Tap water	2	Bone normal	No	No	No	70	37	9	6	27.5	23	30.5
No.663	6	28	21.44	Married	4	2	Primary	City	Upper-middle income	Yes	Yes	No	No	No	No	No	No	No	No	No	13	128	5	70	No	No	Yes	Never smoking	0	0	0	0	Yes	158	No	Hybrid mode	Tap water	4	Bone loss	No	No	No	69	88	11	2	26	31	5.5
No.664	6	23	21.28	unmarried	7	0	Higher	Town	well-off	No	No	No	Yes	No	No	No	No	No	No	No	15	62	10	100	No	Yes	No	Never smoking	0	0	0	0	No	0	No	Hybrid mode	Tap water	5	Bone normal	No	No	No	63	7	9	4	19.5	4.5	32.5
No.665	6	37	35.33	Married	1	0	Secondary	Town	well-off	No	Yes	No	No	No	No	No	No	No	No	No	11	151	4	10	No	No	No	Never smoking	0	0	0	0	No	0	No	Rely entirely on takeout or restaurants	Tap water	2	Bone loss	No	No	No	9	32	21	7	5.5	14	15
No.666	6	35	26.27	Married	7	3	Higher	Town	opulence	No	Yes	No	No	No	No	No	No	No	No	Yes	13	175	1	70	No	No	Yes	Never smoking	0	0	0	0	Yes	149	No	Hybrid mode	Pure water	1	Bone normal	No	No	No	12	95	1	4	6.5	33.5	39.5
No.667	6	27	21.62	Married	7	0	Secondary	Country	well-off	Yes	No	No	No	No	No	No	No	No	No	Yes	12	76	6	40	Yes	Yes	No	Never smoking	0	0	0	0	Yes	133	No	Rely entirely on takeout or restaurants	Tap water	3	Bone normal	No	Yes	No	72	41	0	3	13.5	2	22
No.668	6	32	34.79	Married	5	1	Higher	Country	well-off	No	No	Yes	No	No	No	No	No	Yes	No	Yes	14	65	8	50	No	Yes	Yes	Never smoking	0	0	0	0	No	0	Yes	Relying entirely on buying groceries and cooking	Pure water	2	Bone loss	No	No	No	91	46	16	4	22	14	21.5
No.669	6	25	21.07	Married	2	0	Higher	Town	opulence	No	No	No	No	No	No	No	No	No	No	No	14	126	9	10	Yes	No	No	Quit smoking	0	1	22	19	No	0	No	Relying entirely on buying groceries and cooking	Pure water	1	Osteoporosis	No	No	No	20	76	15	3	16	37.5	14
No.670	6	32	21.91	unmarried	4	1	Higher	Country	Upper-middle income	No	No	No	Yes	No	No	Yes	No	No	No	No	12	75	3	20	Yes	Yes	No	Never smoking	0	0	0	0	No	0	Yes	Hybrid mode	Pure water	4	Bone normal	No	No	No	74	17	20	5	11.5	6	29
No.671	6	26	26.57	Married	7	0	Secondary	Country	Low income	Yes	No	No	Yes	No	No	No	No	No	No	Yes	13	37	10	20	Yes	Yes	No	Never smoking	0	0	0	0	No	0	Yes	Relying entirely on buying groceries and cooking	Pure water	1	Bone loss	No	No	No	25	30	12	0	8	15	21.5
No.672	6	32	34.52	Married	1	0	Higher	City	well-off	No	No	Yes	No	Yes	No	No	No	No	No	Yes	15	48	8	40	No	No	No	Never smoking	0	0	0	0	Yes	77	No	Hybrid mode	Tap water	1	Osteoporosis	No	No	No	25	19	18	1	21.5	30.5	1
No.673	6	27	17.46	Married	4	2	Secondary	Town	opulence	Yes	No	Yes	No	Yes	No	No	No	No	No	No	13	118	5	100	Yes	Yes	No	Quit smoking	0	9	21	5	Yes	220	No	Hybrid mode	Tap water	7	Bone normal	No	No	No	45	64	7	0	2	17	20.5
No.674	6	30	19.06	Married	5	2	Secondary	City	well-off	No	Yes	No	No	No	No	Yes	No	No	No	Yes	13	81	10	30	No	No	No	Quit smoking	0	7	29	9	No	0	No	Hybrid mode	Tap water	7	Bone normal	No	No	No	64	37	2	7	1	11	40
No.675	6	24	28.14	unmarried	4	0	Secondary	City	Upper-middle income	No	No	No	Yes	No	No	No	No	No	No	No	16	37	8	10	Yes	No	Yes	Never smoking	0	0	0	0	No	0	No	Rely entirely on takeout or restaurants	Pure water	4	Bone loss	No	No	No	95	30	6	5	19.5	24.5	24.5
No.676	6	37	35.35	unmarried	1	1	Secondary	Country	opulence	No	No	No	No	No	No	Yes	No	No	No	No	13	149	1	100	No	Yes	No	Quit smoking	0	9	30	13	Yes	74	No	Relying entirely on buying groceries and cooking	Tap water	1	Bone loss	No	No	No	49	50	1	2	17	38	41.5
No.677	6	38	29.25	unmarried	0	0	Secondary	City	Upper-middle income	No	No	No	Yes	No	No	No	No	No	No	No	13	162	2	40	No	No	No	Quit smoking	0	4	33	14	No	0	No	Hybrid mode	Tap water	3	Bone loss	No	No	No	21	84	20	0	35.5	11.5	6.5
No.678	6	20	27.11	Married	6	1	Primary	City	opulence	No	No	No	No	No	No	Yes	No	No	No	No	11	125	6	40	No	No	No	Quit smoking	0	16	18	4	No	0	No	Hybrid mode	Tap water	3	Bone loss	No	No	No	21	0	5	3	28	34.5	41.5
No.679	6	24	23.92	Married	1	0	Primary	Country	opulence	Yes	Yes	No	No	No	Yes	No	No	No	No	No	15	131	5	30	Yes	Yes	No	Quit smoking	0	3	27	12	No	0	No	Relying entirely on buying groceries and cooking	Pure water	7	Bone normal	No	No	No	0	36	11	1	0.5	18	24
No.680	6	32	26.92	Married	5	1	Primary	City	well-off	Yes	Yes	No	No	No	No	No	No	No	No	No	15	114	8	10	No	No	No	Never smoking	0	0	0	0	No	0	Yes	Rely entirely on takeout or restaurants	Tap water	1	Bone loss	No	No	No	9	45	13	6	41.5	8.5	31
No.681	6	22	24.23	unmarried	6	0	Higher	City	well-off	No	No	No	Yes	No	No	No	No	No	No	No	15	108	6	20	No	No	No	Never smoking	0	0	0	0	No	0	No	Rely entirely on takeout or restaurants	Pure water	0	Bone normal	No	No	No	96	84	9	1	34	15.5	1
No.682	6	27	30.96	Married	3	0	Primary	City	well-off	Yes	No	No	Yes	No	No	No	No	No	No	Yes	16	147	9	40	Yes	Yes	No	Still smoking	16	7	31	0	No	0	No	Hybrid mode	Pure water	3	Bone loss	No	No	No	98	95	12	3	25.5	22	2
No.683	6	20	23.23	unmarried	7	1	Higher	City	well-off	No	No	No	Yes	No	No	No	No	No	No	No	16	73	4	90	Yes	Yes	Yes	Never smoking	0	0	0	0	No	0	No	Hybrid mode	Tap water	2	Bone normal	No	No	No	99	60	12	2	32	30	21.5
No.684	6	32	32.27	Married	5	2	Higher	Town	well-off	No	No	No	No	No	No	No	No	No	No	No	13	139	1	30	Yes	No	No	Never smoking	0	0	0	0	No	0	Yes	Hybrid mode	Pure water	1	Bone normal	No	No	No	55	59	10	5	0	35	13.5
No.685	6	36	29.4	Married	2	1	Secondary	Country	poverty	No	No	No	No	No	No	No	No	No	No	No	12	146	3	50	Yes	Yes	Yes	Never smoking	0	0	0	0	No	0	No	Rely entirely on takeout or restaurants	Tap water	2	Bone normal	No	No	No	3	36	12	7	15	14	0.5
No.686	6	29	32.56	Married	8	0	Higher	City	well-off	No	No	No	Yes	No	No	No	No	No	No	No	11	59	1	100	No	No	Yes	Never smoking	0	0	0	0	No	0	No	Relying entirely on buying groceries and cooking	Tap water	6	Bone normal	No	No	No	66	71	9	5	25	20.5	16
No.687	6	29	35.49	Married	7	1	Secondary	Country	Low income	No	No	Yes	No	No	No	No	No	No	Yes	No	12	137	5	70	No	No	No	Quit smoking	0	6	19	16	No	0	No	Rely entirely on takeout or restaurants	Tap water	0	Bone normal	No	No	No	75	7	1	3	0.5	1.5	25.5
No.688	6	27	35.82	Married	6	1	Higher	Country	well-off	Yes	No	No	No	No	No	Yes	No	No	No	No	15	43	4	40	No	Yes	Yes	Never smoking	0	0	0	0	Yes	51	No	Hybrid mode	Pure water	5	Bone normal	No	No	No	47	32	6	1	4.5	28.5	37.5
No.689	6	21	35.38	Married	2	0	Secondary	City	poverty	No	Yes	No	Yes	No	No	Yes	No	Yes	No	No	16	124	7	60	No	Yes	No	Still smoking	11	4	27	0	No	0	No	Relying entirely on buying groceries and cooking	Pure water	6	Bone loss	No	No	No	56	94	11	3	2.5	1.5	28.5
No.690	6	31	22.75	Married	2	0	Secondary	City	well-off	No	No	No	No	No	No	No	No	No	No	No	16	51	7	50	No	Yes	No	Never smoking	0	0	0	0	No	0	No	Hybrid mode	Pure water	0	Bone loss	No	No	No	79	13	3	4	3.5	42	41.5
No.691	6	20	30.36	Married	6	1	Secondary	Town	well-off	No	No	No	Yes	No	No	No	No	No	No	Yes	13	151	6	30	Yes	No	No	Never smoking	0	0	0	0	No	0	Yes	Hybrid mode	Pure water	4	Bone loss	No	No	No	16	81	12	1	33	14	41.5
No.692	6	21	23.23	Married	4	0	Higher	Country	opulence	No	No	No	Yes	No	No	No	No	No	No	Yes	15	109	4	30	Yes	No	No	Never smoking	0	0	0	0	No	0	Yes	Rely entirely on takeout or restaurants	Pure water	4	Bone normal	No	No	No	51	60	9	4	15	41.5	22
No.693	6	37	20.3	Married	3	2	Primary	Town	Upper-middle income	No	No	No	Yes	No	Yes	No	No	No	No	Yes	11	129	4	20	Yes	No	No	Never smoking	0	0	0	0	No	0	Yes	Rely entirely on takeout or restaurants	Pure water	7	Bone normal	No	No	No	22	39	5	3	35.5	23.5	7.5
No.694	6	33	28.48	unmarried	1	0	Primary	City	Low income	No	No	Yes	No	No	No	Yes	No	No	No	No	11	88	7	60	Yes	Yes	No	Quit smoking	0	9	21	19	No	0	No	Hybrid mode	Pure water	3	Bone normal	No	No	No	66	78	20	7	34.5	36	9
No.695	6	26	25.79	Married	3	0	Primary	Town	well-off	No	No	No	No	No	No	No	No	No	No	No	12	171	7	60	No	No	No	Never smoking	0	0	0	0	No	0	No	Relying entirely on buying groceries and cooking	Tap water	5	Bone normal	No	No	No	74	77	0	5	15	27	18
No.696	6	19	21.45	unmarried	7	1	Higher	Town	well-off	No	No	No	Yes	No	No	No	No	No	No	No	12	37	2	100	No	No	No	Never smoking	0	0	0	0	No	0	No	Relying entirely on buying groceries and cooking	Pure water	1	Bone normal	No	No	No	24	99	12	5	25	36	17
No.697	7	27	28.01	Married	8	0	Higher	City	well-off	No	No	No	No	Yes	No	Yes	No	No	No	Yes	11	145	8	40	No	Yes	No	Never smoking	0	0	0	0	No	0	No	Hybrid mode	Pure water	6	Bone loss	No	No	No	43	83	4	3	38	32.5	39
No.698	7	26	35.11	unmarried	0	0	Secondary	Town	Upper-middle income	No	No	No	No	No	No	No	No	No	No	No	11	83	6	30	No	No	No	Never smoking	0	0	0	0	Yes	146	No	Hybrid mode	Tap water	2	Bone loss	No	No	No	77	6	17	3	40.5	2	5.5
No.699	7	32	31.72	unmarried	5	1	Higher	Country	Low income	No	No	No	No	No	No	Yes	No	No	No	Yes	12	164	4	10	No	No	No	Quit smoking	0	5	32	7	No	0	No	Hybrid mode	Tap water	1	Osteoporosis	No	No	No	59	54	14	4	19.5	39	35.5
No.700	7	30	25.39	Married	7	2	Primary	Town	well-off	Yes	No	No	No	No	Yes	No	No	No	No	No	12	96	7	60	No	No	No	Never smoking	0	0	0	0	Yes	98	Yes	Hybrid mode	Pure water	4	Bone normal	No	No	No	92	68	16	3	37	12.5	33.5
No.701	7	28	23.51	Married	8	0	Secondary	City	Upper-middle income	No	No	No	Yes	No	No	No	Yes	No	No	No	14	162	6	70	Yes	No	No	Quit smoking	0	11	23	4	Yes	122	No	Relying entirely on buying groceries and cooking	Pure water	2	Bone normal	No	No	No	86	26	16	5	34	12	16
No.702	7	24	33.99	unmarried	4	1	Higher	Country	Low income	Yes	No	No	No	No	No	Yes	No	No	No	No	13	166	4	30	No	No	No	Quit smoking	0	9	20	19	Yes	102	No	Hybrid mode	Tap water	4	Bone normal	No	No	No	13	80	4	3	32.5	0	32.5
No.703	7	24	31.14	unmarried	5	0	Secondary	Town	well-off	No	Yes	No	Yes	No	No	Yes	No	Yes	No	No	13	128	8	40	No	No	Yes	Quit smoking	0	14	18	11	No	0	No	Relying entirely on buying groceries and cooking	Pure water	3	Bone normal	No	No	No	90	14	15	0	22	28.5	0.5
No.704	7	30	20.01	Married	1	1	Secondary	Country	Low income	No	No	No	Yes	No	No	No	No	No	No	No	12	43	4	70	No	No	No	Never smoking	0	0	0	0	Yes	224	Yes	Hybrid mode	Tap water	1	Bone normal	No	No	No	7	96	8	2	34.5	1	31
No.705	7	28	33.64	Married	7	1	Higher	City	well-off	No	No	No	Yes	No	No	No	No	No	No	No	11	158	5	10	No	No	No	Never smoking	0	0	0	0	No	0	Yes	Hybrid mode	Tap water	6	Bone normal	No	No	No	77	59	21	1	41.5	0	36.5
No.706	7	28	34.66	Married	6	3	Higher	Town	opulence	No	No	Yes	No	No	No	No	No	No	No	No	11	168	1	90	No	No	No	Never smoking	0	0	0	0	No	0	No	Relying entirely on buying groceries and cooking	Pure water	6	Bone normal	No	No	No	7	71	21	3	39	10	5.5
No.707	7	18	19.8	Married	2	0	Secondary	Town	well-off	No	No	No	Yes	No	No	No	No	No	No	No	16	76	3	60	Yes	No	No	Quit smoking	0	10	23	13	No	0	No	Hybrid mode	Pure water	6	Osteoporosis	No	No	No	95	19	13	2	25	6.5	41.5
No.708	7	24	35.77	Married	0	0	Secondary	Country	opulence	No	No	No	Yes	No	No	No	No	No	No	No	11	102	2	90	No	No	No	Never smoking	0	0	0	0	Yes	190	No	Hybrid mode	Tap water	3	Bone loss	No	No	No	33	89	1	0	13	36	6
No.709	7	19	25.38	unmarried	5	2	Secondary	City	well-off	No	No	No	No	No	No	Yes	No	No	No	Yes	12	133	9	20	Yes	No	Yes	Quit smoking	0	3	32	17	Yes	188	No	Hybrid mode	Tap water	0	Bone normal	No	No	No	36	59	17	7	12.5	38.5	3.5
No.710	7	26	27.84	Married	0	0	Higher	Country	opulence	No	No	No	No	No	No	Yes	No	No	No	Yes	16	97	9	10	No	No	Yes	Never smoking	0	0	0	0	No	0	No	Hybrid mode	Pure water	2	Bone loss	No	No	No	31	21	13	0	30	31	41.5
No.711	7	26	20.8	Married	2	0	Secondary	Country	Upper-middle income	No	No	No	No	No	No	No	No	No	No	No	13	121	8	30	No	Yes	No	Never smoking	0	0	0	0	No	0	No	Rely entirely on takeout or restaurants	Pure water	5	Bone normal	Yes	No	No	17	88	17	7	30.5	19	4
No.712	7	18	25.42	Married	0	0	Secondary	City	poverty	Yes	No	No	No	Yes	No	No	No	No	No	Yes	14	81	4	10	No	No	No	Never smoking	0	0	0	0	No	0	No	Rely entirely on takeout or restaurants	Pure water	2	Bone normal	No	No	No	23	61	1	5	10.5	13.5	8
No.713	7	24	29.53	Married	2	0	Higher	Country	Upper-middle income	No	Yes	No	No	No	Yes	No	No	No	No	No	14	89	10	70	Yes	No	No	Still smoking	12	8	26	0	No	0	No	Hybrid mode	Tap water	0	Bone normal	No	No	Yes	82	17	10	6	28.5	28.5	13
No.714	7	39	19.74	unmarried	8	2	Higher	Country	poverty	No	No	No	Yes	No	No	Yes	No	No	No	Yes	13	171	7	100	Yes	No	No	Quit smoking	0	5	25	19	Yes	139	No	Hybrid mode	Tap water	7	Bone loss	No	No	No	69	91	10	4	26	36.5	19.5
No.715	7	21	28.49	Married	0	0	Higher	Country	well-off	Yes	No	No	Yes	No	No	No	No	No	No	No	11	177	10	30	No	No	Yes	Never smoking	0	0	0	0	No	0	No	Relying entirely on buying groceries and cooking	Pure water	1	Bone normal	No	No	No	89	61	8	6	1	30	28
No.716	7	26	30.55	unmarried	2	0	Secondary	City	Low income	No	No	No	No	No	No	No	Yes	No	No	Yes	16	120	4	20	Yes	Yes	No	Never smoking	0	0	0	0	No	0	Yes	Rely entirely on takeout or restaurants	Pure water	6	Bone normal	No	No	No	37	84	17	5	5	5	37.5
No.717	7	24	30.39	Married	3	1	Secondary	City	Upper-middle income	No	Yes	No	No	No	No	No	No	No	No	No	11	151	3	50	Yes	No	No	Quit smoking	0	4	26	20	No	0	No	Relying entirely on buying groceries and cooking	Tap water	4	Bone normal	No	No	No	68	88	19	2	9	32	10
No.718	7	37	24.63	Married	1	1	Secondary	Country	well-off	No	Yes	No	No	No	No	No	Yes	No	No	No	11	157	2	80	No	No	No	Still smoking	35	3	35	0	Yes	108	No	Rely entirely on takeout or restaurants	Tap water	5	Osteoporosis	No	No	No	71	91	9	3	8	31	18.5
No.719	7	28	33.03	Married	5	0	Secondary	Country	opulence	No	No	No	Yes	No	No	No	No	No	No	No	16	123	8	30	Yes	Yes	No	Never smoking	0	0	0	0	No	0	No	Hybrid mode	Pure water	1	Osteoporosis	No	No	No	1	9	0	1	14	11.5	17
No.720	7	24	18.67	unmarried	5	0	Higher	Town	poverty	No	No	No	No	No	No	No	No	No	No	No	15	37	8	10	Yes	No	No	Still smoking	6	8	31	0	No	0	No	Relying entirely on buying groceries and cooking	Pure water	5	Bone normal	No	No	No	52	66	17	3	34.5	29.5	31.5
No.721	7	27	32.88	Married	8	1	Secondary	Town	opulence	No	No	No	Yes	No	No	No	No	No	No	Yes	12	63	3	50	Yes	Yes	No	Quit smoking	0	14	21	8	No	0	No	Hybrid mode	Pure water	7	Bone normal	No	No	No	5	42	9	2	41.5	17.5	32.5
No.722	7	18	24.7	Married	0	0	Secondary	Town	Upper-middle income	No	No	No	Yes	No	No	No	No	No	No	No	14	101	4	60	Yes	Yes	No	Quit smoking	0	11	19	8	Yes	204	No	Hybrid mode	Pure water	4	Bone loss	No	No	No	5	8	20	5	38.5	32.5	7.5
No.723	7	32	26.13	unmarried	6	1	Primary	Town	well-off	Yes	No	No	No	No	No	Yes	No	No	No	Yes	11	154	1	80	No	Yes	No	Still smoking	5	4	28	0	No	0	No	Relying entirely on buying groceries and cooking	Pure water	0	Bone normal	No	No	No	28	21	21	6	5.5	1.5	24.5
No.724	7	20	29.85	Married	2	0	Higher	Town	Low income	No	No	No	No	Yes	Yes	No	No	No	No	Yes	13	74	7	80	Yes	Yes	Yes	Quit smoking	0	9	23	8	No	0	No	Relying entirely on buying groceries and cooking	Pure water	6	Bone normal	No	No	No	29	79	8	7	6	35	35.5
No.725	7	36	28.29	unmarried	2	2	Higher	Town	Upper-middle income	No	No	No	No	No	Yes	Yes	No	No	No	No	13	158	4	70	Yes	Yes	No	Quit smoking	0	8	25	8	No	0	No	Rely entirely on takeout or restaurants	Pure water	3	Bone normal	No	No	No	97	58	10	7	7.5	14.5	1.5
No.726	7	33	26.76	unmarried	3	1	Primary	Town	Low income	No	No	No	Yes	No	No	No	No	No	Yes	No	16	135	3	50	Yes	No	No	Still smoking	11	9	28	0	No	0	Yes	Hybrid mode	Pure water	3	Bone normal	No	No	No	84	23	21	6	7.5	6	3.5
No.727	7	38	32.02	Married	7	2	Secondary	Country	Upper-middle income	No	No	No	Yes	No	No	Yes	No	No	No	No	15	66	2	90	No	No	No	Never smoking	0	0	0	0	No	0	No	Relying entirely on buying groceries and cooking	Tap water	4	Bone normal	No	No	No	98	72	10	0	10.5	31	24
No.728	7	21	30.54	Married	8	0	Primary	City	Upper-middle income	No	No	No	No	No	No	Yes	No	No	Yes	No	11	59	10	100	No	No	No	Never smoking	0	0	0	0	No	0	No	Relying entirely on buying groceries and cooking	Pure water	1	Bone normal	No	No	No	63	36	10	7	36.5	1	5.5
No.729	7	35	33.57	Married	3	0	Primary	Town	opulence	No	No	No	Yes	Yes	No	No	No	No	No	No	12	176	8	100	No	No	No	Quit smoking	0	4	26	5	No	0	No	Relying entirely on buying groceries and cooking	Tap water	3	Bone normal	No	No	No	46	13	9	6	28	9.5	0.5
No.730	7	22	34.95	Married	1	2	Primary	Country	opulence	No	Yes	No	No	No	No	No	Yes	No	No	No	11	139	2	60	No	No	No	Never smoking	0	0	0	0	No	0	Yes	Hybrid mode	Pure water	5	Bone normal	No	No	No	28	83	6	5	42	34.5	5.5
No.731	7	39	27.67	unmarried	4	1	Higher	Town	opulence	Yes	No	No	Yes	No	Yes	No	No	No	No	No	15	114	8	40	No	No	No	Quit smoking	0	13	23	7	No	0	Yes	Hybrid mode	Pure water	0	Bone normal	No	No	No	47	85	1	1	9	22	3
No.732	7	37	23.12	Married	2	0	Higher	City	well-off	No	No	No	No	No	No	No	No	Yes	Yes	No	12	71	1	40	No	No	No	Never smoking	0	0	0	0	No	0	No	Hybrid mode	Pure water	0	Bone loss	Yes	No	No	93	95	16	4	24	14	16.5
No.733	7	35	19.97	unmarried	5	0	Primary	Town	poverty	Yes	Yes	No	No	No	Yes	Yes	No	No	Yes	No	15	174	5	30	No	No	No	Never smoking	0	0	0	0	No	0	No	Rely entirely on takeout or restaurants	Tap water	6	Osteoporosis	No	No	No	7	35	21	1	9.5	2	39.5
No.734	7	37	31.9	unmarried	3	2	Secondary	Country	opulence	No	No	No	No	No	No	No	Yes	No	No	Yes	14	164	8	100	No	Yes	No	Never smoking	0	0	0	0	No	0	No	Relying entirely on buying groceries and cooking	Pure water	1	Bone loss	No	No	No	85	31	9	2	27.5	13.5	7.5
No.735	7	25	33.42	Married	8	0	Higher	City	Upper-middle income	No	No	No	No	No	No	Yes	No	No	No	No	11	108	7	90	No	Yes	No	Never smoking	0	0	0	0	No	0	No	Hybrid mode	Pure water	1	Bone normal	No	No	No	98	20	0	2	36	7.5	7
No.736	7	26	31.14	Married	4	2	Secondary	Town	Upper-middle income	No	No	No	No	No	No	No	No	No	No	No	11	76	3	90	Yes	Yes	No	Never smoking	0	0	0	0	No	0	Yes	Hybrid mode	Pure water	7	Bone loss	No	No	No	18	56	10	7	6.5	23	31.5
No.737	7	30	23.99	unmarried	5	1	Higher	City	poverty	Yes	No	No	No	No	No	No	No	No	No	No	13	80	10	10	No	No	No	Still smoking	39	1	36	0	No	0	Yes	Relying entirely on buying groceries and cooking	Tap water	1	Osteoporosis	No	No	No	71	93	14	0	7.5	10.5	2
No.738	7	28	26.44	Married	1	1	Secondary	Town	opulence	No	No	No	Yes	No	No	No	No	No	No	No	13	91	5	90	No	No	Yes	Never smoking	0	0	0	0	No	0	No	Relying entirely on buying groceries and cooking	Tap water	1	Bone normal	No	No	No	4	51	10	6	9.5	9	17
No.739	7	20	24.22	Married	4	0	Higher	City	well-off	No	No	Yes	No	No	No	No	No	No	No	No	16	130	4	40	No	No	No	Never smoking	0	0	0	0	No	0	Yes	Hybrid mode	Tap water	7	Bone normal	No	No	No	63	4	3	3	16	24.5	19
No.740	7	26	26.36	Married	8	0	Secondary	City	Low income	Yes	No	No	No	No	No	Yes	Yes	No	No	No	12	130	5	20	No	No	No	Still smoking	40	9	26	0	No	0	No	Hybrid mode	Tap water	2	Bone normal	No	No	No	36	69	14	3	29	37	29.5
No.741	7	34	31.19	unmarried	2	0	Higher	Country	Low income	No	No	No	No	No	No	No	No	No	No	No	13	136	6	60	No	No	No	Never smoking	0	0	0	0	No	0	No	Relying entirely on buying groceries and cooking	Pure water	6	Osteoporosis	No	No	No	46	16	17	5	10	40.5	39
No.742	7	39	35.69	unmarried	4	2	Primary	Town	poverty	No	No	No	No	No	No	No	No	No	No	No	15	98	10	30	Yes	Yes	No	Never smoking	0	0	0	0	No	0	Yes	Hybrid mode	Pure water	2	Bone normal	No	No	No	39	12	19	3	36	37	28
No.743	7	37	18.67	Married	1	0	Secondary	City	Upper-middle income	No	No	No	No	No	No	No	Yes	No	No	No	12	168	9	60	No	Yes	No	Never smoking	0	0	0	0	No	0	No	Rely entirely on takeout or restaurants	Tap water	5	Bone normal	No	No	No	41	5	18	7	26	8	28
No.744	7	33	31.67	unmarried	0	0	Higher	Town	Low income	No	No	No	No	No	No	No	No	No	No	No	11	96	7	90	No	No	No	Never smoking	0	0	0	0	Yes	108	Yes	Relying entirely on buying groceries and cooking	Tap water	6	Osteoporosis	No	No	No	77	35	5	2	10	0.5	22.5
No.745	7	28	28.34	Married	8	0	Secondary	City	poverty	No	No	Yes	Yes	No	No	No	No	No	No	No	16	75	7	40	Yes	No	No	Quit smoking	0	9	26	15	No	0	Yes	Rely entirely on takeout or restaurants	Pure water	7	Bone loss	No	No	No	55	92	6	4	31.5	10.5	7.5
No.746	7	35	19.16	Married	8	1	Higher	Town	Low income	No	No	No	No	No	No	No	No	No	No	Yes	16	169	1	30	No	No	No	Still smoking	37	1	33	0	No	0	No	Relying entirely on buying groceries and cooking	Pure water	0	Bone loss	No	No	No	83	27	2	4	37.5	31.5	40.5
No.747	7	29	25.44	unmarried	5	2	Higher	City	Upper-middle income	No	No	Yes	No	No	Yes	No	No	No	No	No	11	91	2	100	No	Yes	No	Still smoking	18	1	19	0	No	0	Yes	Rely entirely on takeout or restaurants	Tap water	7	Bone normal	No	No	No	51	72	20	3	37	16.5	18.5
No.748	7	28	34.88	Married	4	0	Secondary	City	well-off	No	No	No	Yes	No	No	No	No	No	No	No	13	100	9	70	No	Yes	Yes	Never smoking	0	0	0	0	No	0	No	Hybrid mode	Tap water	4	Bone normal	No	No	No	26	63	4	4	16.5	40	33
No.749	7	21	25.44	Married	4	1	Higher	Town	opulence	No	No	No	No	No	No	Yes	No	No	No	Yes	12	72	2	50	No	Yes	No	Quit smoking	0	4	35	17	No	0	No	Hybrid mode	Pure water	4	Bone loss	No	No	No	24	0	19	2	4	30.5	11.5
No.750	7	37	23.31	Married	7	0	Primary	Country	opulence	No	Yes	No	No	No	No	No	No	No	No	No	11	160	9	80	No	Yes	Yes	Quit smoking	0	16	15	7	Yes	107	No	Relying entirely on buying groceries and cooking	Pure water	1	Bone loss	No	No	No	27	14	14	5	8	6.5	14.5
No.751	7	36	19.32	unmarried	8	2	Secondary	City	well-off	No	No	No	Yes	No	No	No	No	No	No	No	16	73	7	30	No	No	No	Never smoking	0	0	0	0	No	0	No	Hybrid mode	Pure water	1	Osteoporosis	No	No	No	18	55	4	6	36	15	38
No.752	7	38	20.34	Married	1	0	Primary	Town	well-off	No	No	Yes	No	No	No	Yes	No	No	No	No	13	156	3	20	No	No	No	Never smoking	0	0	0	0	No	0	Yes	Hybrid mode	Tap water	0	Bone normal	No	No	No	36	85	1	5	22	39	4.5
No.753	7	21	27.89	Married	3	0	Higher	City	well-off	Yes	No	No	No	No	No	No	No	No	No	No	12	94	9	50	No	No	No	Still smoking	26	14	18	0	No	0	No	Hybrid mode	Tap water	6	Bone normal	No	No	No	58	72	18	2	24.5	16	25
No.754	7	38	25.92	Married	6	2	Secondary	City	well-off	No	No	No	No	No	No	No	No	Yes	No	No	11	169	1	70	Yes	No	No	Never smoking	0	0	0	0	Yes	164	Yes	Relying entirely on buying groceries and cooking	Tap water	3	Bone normal	No	No	No	71	29	0	0	41.5	12.5	28
No.755	7	18	23.57	Married	6	0	Secondary	Town	well-off	No	Yes	No	No	No	No	No	No	No	No	No	16	90	1	90	No	Yes	No	Never smoking	0	0	0	0	No	0	No	Hybrid mode	Tap water	0	Bone normal	No	No	No	73	22	20	4	33.5	41	38
No.756	7	35	31.79	Married	5	0	Secondary	Town	well-off	No	No	No	No	No	No	Yes	No	No	No	No	15	109	2	100	No	Yes	No	Never smoking	0	0	0	0	Yes	194	Yes	Hybrid mode	Pure water	6	Bone loss	Yes	No	No	62	38	12	7	21	31	35.5
No.757	7	36	29.98	unmarried	0	0	Secondary	City	poverty	No	No	No	No	No	No	No	No	No	No	Yes	11	83	6	20	Yes	Yes	No	Still smoking	7	4	32	0	No	0	No	Hybrid mode	Pure water	7	Osteoporosis	No	No	No	15	50	6	3	35	36.5	30
No.758	7	19	35.21	unmarried	0	0	Higher	City	well-off	No	Yes	No	No	No	No	No	No	No	No	Yes	12	139	4	70	No	Yes	No	Never smoking	0	0	0	0	Yes	72	No	Relying entirely on buying groceries and cooking	Pure water	4	Bone normal	No	No	No	80	67	5	4	3.5	35.5	2.5
No.759	7	35	17.42	unmarried	7	2	Secondary	Country	poverty	No	Yes	Yes	No	No	No	No	No	No	No	No	12	118	10	80	No	Yes	No	Still smoking	15	12	26	0	No	0	No	Hybrid mode	Tap water	3	Bone normal	No	No	No	45	70	4	1	37.5	30	12
No.760	7	31	27.42	Married	3	0	Secondary	City	well-off	No	No	No	No	No	No	Yes	No	No	Yes	No	12	89	6	30	No	Yes	No	Never smoking	0	0	0	0	Yes	74	No	Relying entirely on buying groceries and cooking	Pure water	7	Bone normal	No	No	No	49	18	12	0	40.5	35.5	31.5
No.761	7	28	33.76	unmarried	7	2	Higher	City	poverty	No	No	No	No	No	No	No	Yes	No	No	No	13	72	1	30	Yes	No	No	Quit smoking	0	10	21	17	No	0	No	Hybrid mode	Pure water	2	Bone loss	No	No	No	16	79	4	7	6.5	4	41.5
No.762	7	20	35.49	unmarried	7	3	Higher	Country	Upper-middle income	Yes	Yes	No	Yes	No	No	No	No	No	No	No	14	63	9	50	No	No	No	Never smoking	0	0	0	0	No	0	Yes	Relying entirely on buying groceries and cooking	Pure water	4	Bone normal	No	No	No	13	1	7	5	18.5	22.5	28
No.763	7	36	28.04	Married	0	0	Higher	Town	Upper-middle income	No	No	Yes	Yes	Yes	No	No	No	Yes	No	Yes	14	71	6	10	No	No	No	Quit smoking	0	6	29	8	No	0	No	Relying entirely on buying groceries and cooking	Tap water	4	Bone normal	No	No	Yes	17	26	1	6	30	23	14
No.764	7	39	20.64	Married	3	2	Higher	City	poverty	No	No	Yes	No	No	No	No	No	No	No	No	16	120	9	60	No	No	No	Never smoking	0	0	0	0	No	0	No	Relying entirely on buying groceries and cooking	Pure water	1	Bone normal	No	No	No	39	38	8	7	24	30.5	5.5
No.765	7	22	23	unmarried	5	0	Secondary	City	poverty	No	No	No	No	Yes	Yes	No	No	No	Yes	No	14	145	3	30	No	Yes	No	Never smoking	0	0	0	0	No	0	No	Rely entirely on takeout or restaurants	Tap water	6	Osteoporosis	No	No	No	19	70	6	3	18.5	12.5	24
No.766	7	25	25.58	Married	8	0	Primary	Country	well-off	Yes	Yes	No	No	No	No	No	No	No	No	Yes	15	79	9	30	No	No	No	Never smoking	0	0	0	0	No	0	No	Relying entirely on buying groceries and cooking	Pure water	3	Bone loss	No	No	No	58	90	10	5	3	37	23
No.767	7	21	22.23	Married	5	2	Higher	City	opulence	No	No	No	Yes	No	No	Yes	No	No	No	No	15	147	6	70	No	No	No	Never smoking	0	0	0	0	No	0	Yes	Relying entirely on buying groceries and cooking	Tap water	7	Bone loss	No	No	No	95	71	4	4	37	39	11
No.768	7	31	25.89	unmarried	4	2	Secondary	Town	well-off	No	Yes	No	No	No	No	Yes	No	No	No	No	11	61	5	30	No	Yes	No	Never smoking	0	0	0	0	No	0	No	Hybrid mode	Tap water	1	Osteoporosis	No	No	No	66	0	9	5	26	37	29
No.769	7	32	27.43	Married	7	3	Secondary	City	opulence	No	Yes	No	No	No	Yes	No	No	No	No	No	15	152	9	100	Yes	No	No	Quit smoking	0	12	20	16	No	0	Yes	Relying entirely on buying groceries and cooking	Pure water	1	Bone normal	No	No	Yes	53	65	16	2	40.5	10.5	11.5
No.770	7	32	23.95	unmarried	3	1	Higher	City	well-off	No	No	No	No	No	No	Yes	No	No	Yes	No	12	55	9	70	No	No	No	Never smoking	0	0	0	0	No	0	No	Hybrid mode	Tap water	4	Bone normal	No	No	No	1	20	1	0	19	15	39
No.771	7	24	27.84	Married	4	1	Primary	City	well-off	No	No	No	No	No	No	No	No	Yes	No	No	11	158	6	70	No	No	No	Quit smoking	0	10	25	7	Yes	187	Yes	Hybrid mode	Pure water	6	Bone normal	Yes	No	No	33	24	4	1	31	19	2.5
No.772	7	34	24.75	Married	8	2	Secondary	Town	Upper-middle income	No	Yes	No	No	Yes	No	Yes	No	No	No	No	11	90	6	40	No	Yes	No	Quit smoking	0	2	37	20	No	0	No	Relying entirely on buying groceries and cooking	Pure water	6	Bone normal	No	No	No	87	13	13	0	15.5	22.5	25
No.773	7	23	34.95	Married	3	1	Higher	City	well-off	No	No	No	No	Yes	No	Yes	Yes	No	No	No	14	57	4	50	No	No	Yes	Never smoking	0	0	0	0	No	0	Yes	Hybrid mode	Pure water	5	Bone normal	No	No	No	92	82	3	4	19.5	41.5	28.5
No.774	7	22	34.31	Married	3	0	Secondary	Town	well-off	No	No	No	No	No	No	No	No	No	No	No	12	162	7	60	Yes	No	No	Still smoking	34	11	26	0	No	0	Yes	Relying entirely on buying groceries and cooking	Tap water	4	Bone loss	No	No	No	65	82	19	5	39	40	6
No.775	7	26	31.17	unmarried	7	1	Secondary	Town	Upper-middle income	Yes	No	No	Yes	No	No	No	No	No	No	Yes	11	165	4	10	Yes	Yes	No	Never smoking	0	0	0	0	No	0	Yes	Hybrid mode	Pure water	1	Bone normal	No	No	No	6	78	18	4	7	26.5	41.5
No.776	7	29	27.01	Married	2	0	Secondary	City	well-off	No	No	No	Yes	Yes	No	No	No	No	No	No	16	83	2	90	No	No	No	Quit smoking	0	5	26	1	No	0	Yes	Relying entirely on buying groceries and cooking	Tap water	1	Bone normal	No	No	No	100	31	14	2	18	10.5	41.5
No.777	7	30	20.29	Married	7	1	Secondary	Town	poverty	Yes	No	Yes	Yes	No	No	Yes	No	No	No	No	16	152	9	90	Yes	No	Yes	Never smoking	0	0	0	0	No	0	Yes	Relying entirely on buying groceries and cooking	Pure water	0	Bone loss	No	No	No	2	31	18	3	14	6.5	13.5
No.778	7	28	24.16	Married	8	1	Higher	Country	opulence	No	Yes	No	No	No	No	No	No	No	No	No	11	124	6	30	Yes	No	No	Never smoking	0	0	0	0	No	0	No	Rely entirely on takeout or restaurants	Pure water	3	Bone loss	No	No	No	77	73	9	7	20	18	20
No.779	7	26	30.08	unmarried	5	0	Secondary	Country	Upper-middle income	No	No	Yes	No	No	No	Yes	No	No	No	Yes	14	84	9	20	Yes	No	No	Quit smoking	0	2	34	15	Yes	205	Yes	Hybrid mode	Pure water	4	Bone loss	No	No	No	6	23	6	7	7	7	35
No.780	7	21	23.77	Married	2	0	Higher	Country	Low income	No	No	No	No	No	No	No	No	No	No	No	13	89	7	60	Yes	No	No	Never smoking	0	0	0	0	No	0	No	Relying entirely on buying groceries and cooking	Tap water	3	Bone normal	No	No	No	88	12	13	5	3.5	38.5	22
No.781	7	28	22.56	Married	7	1	Higher	Town	well-off	No	Yes	No	No	No	No	No	No	No	No	Yes	16	89	7	30	Yes	No	No	Never smoking	0	0	0	0	No	0	No	Hybrid mode	Pure water	2	Bone normal	No	No	No	57	56	1	6	10.5	6	34.5
No.782	7	18	33.45	unmarried	5	0	Secondary	City	well-off	No	Yes	Yes	No	No	No	No	No	Yes	No	No	12	129	10	20	Yes	No	No	Still smoking	16	2	34	0	No	0	No	Hybrid mode	Pure water	0	Bone normal	Yes	No	No	96	85	18	7	18	9.5	16.5
No.783	7	22	17.08	Married	3	0	Secondary	City	well-off	No	No	Yes	No	No	No	No	No	No	No	No	11	144	2	30	No	Yes	No	Quit smoking	0	8	21	3	Yes	240	No	Hybrid mode	Tap water	4	Bone normal	No	No	No	82	44	15	6	24.5	2	5.5
No.784	7	29	32.89	unmarried	2	0	Secondary	Town	poverty	No	Yes	No	No	No	No	No	No	No	No	No	12	41	9	100	No	No	No	Never smoking	0	0	0	0	No	0	No	Hybrid mode	Tap water	4	Osteoporosis	No	Yes	No	98	64	10	4	0.5	18	3.5
No.785	7	29	25.94	Married	4	2	Secondary	Town	opulence	No	No	No	No	No	No	Yes	No	No	No	No	11	179	1	50	Yes	No	No	Quit smoking	0	3	28	10	No	0	No	Rely entirely on takeout or restaurants	Tap water	5	Bone loss	No	No	No	56	70	3	5	24	19	19.5
No.786	7	28	22.52	Married	6	1	Primary	Town	poverty	No	No	No	No	No	No	No	No	No	Yes	No	12	86	7	100	Yes	No	Yes	Quit smoking	0	14	24	12	No	0	Yes	Relying entirely on buying groceries and cooking	Pure water	6	Bone normal	No	No	No	73	16	8	3	38.5	42	32
No.787	7	39	33.35	Married	6	1	Primary	City	opulence	No	No	No	No	No	No	No	No	No	No	Yes	15	59	6	70	Yes	No	No	Still smoking	7	4	22	0	No	0	No	Rely entirely on takeout or restaurants	Pure water	7	Bone normal	No	No	No	100	21	15	1	41.5	33	4.5
No.788	7	36	30.13	Married	5	1	Secondary	Town	well-off	No	No	No	No	No	No	No	No	No	No	No	16	111	3	90	No	No	No	Still smoking	35	12	18	0	No	0	No	Hybrid mode	Tap water	4	Bone loss	No	No	No	20	99	0	2	24	41.5	23.5
No.789	7	18	21.08	Married	0	0	Higher	Town	well-off	No	No	No	No	No	No	No	No	No	No	No	15	56	4	60	No	No	No	Quit smoking	0	12	21	5	No	0	Yes	Rely entirely on takeout or restaurants	Tap water	2	Bone normal	No	No	No	47	0	21	4	3	7	5
No.790	7	20	19.71	Married	4	1	Higher	Town	opulence	No	No	No	No	No	No	No	No	No	No	Yes	11	125	2	50	No	Yes	No	Never smoking	0	0	0	0	Yes	44	No	Relying entirely on buying groceries and cooking	Pure water	6	Osteoporosis	No	No	No	10	66	10	1	5.5	20.5	3.5
No.791	7	36	35.23	unmarried	1	0	Secondary	Town	well-off	No	No	No	No	No	No	No	No	No	No	No	14	59	5	50	No	No	No	Never smoking	0	0	0	0	Yes	169	No	Hybrid mode	Tap water	6	Bone normal	No	No	No	70	86	11	7	35.5	3.5	3
No.792	7	24	19.64	Married	4	0	Primary	Country	opulence	Yes	No	Yes	No	No	No	No	No	No	No	Yes	16	102	6	70	No	No	No	Never smoking	0	0	0	0	No	0	No	Hybrid mode	Pure water	2	Bone normal	No	No	No	66	62	19	0	39.5	37.5	24.5
No.793	7	33	32.24	unmarried	7	3	Secondary	Town	Upper-middle income	Yes	No	Yes	No	Yes	No	No	No	No	No	Yes	15	48	6	50	Yes	Yes	Yes	Quit smoking	0	13	19	3	Yes	28	No	Hybrid mode	Tap water	7	Bone loss	No	No	No	48	47	1	3	34	27	4.5
No.794	7	39	25.3	unmarried	8	1	Higher	City	Low income	No	No	No	No	No	No	No	No	No	No	No	13	139	7	100	No	No	No	Still smoking	12	11	18	0	Yes	131	No	Relying entirely on buying groceries and cooking	Tap water	7	Osteoporosis	No	No	No	9	93	15	0	42	22	11
No.795	7	21	34.87	Married	5	0	Secondary	Country	well-off	No	Yes	Yes	No	No	No	No	No	No	No	No	11	102	7	60	Yes	No	No	Quit smoking	0	12	20	18	No	0	No	Relying entirely on buying groceries and cooking	Tap water	6	Bone normal	No	No	No	50	3	6	1	25	7.5	10
No.796	7	31	22.69	Married	1	0	Higher	City	well-off	No	Yes	No	Yes	No	No	No	No	No	No	No	16	128	10	30	Yes	No	No	Never smoking	0	0	0	0	No	0	No	Relying entirely on buying groceries and cooking	Tap water	0	Bone normal	No	No	No	74	33	11	0	2	0.5	33
No.797	7	39	19.45	Married	1	1	Secondary	City	Upper-middle income	No	Yes	No	No	No	Yes	No	No	No	No	No	11	88	2	40	No	No	No	Still smoking	25	15	16	0	No	0	No	Relying entirely on buying groceries and cooking	Tap water	0	Bone normal	No	No	No	20	96	8	4	20.5	36.5	20
No.798	7	27	31.45	Married	6	2	Primary	Town	well-off	No	Yes	No	Yes	Yes	No	No	No	No	No	Yes	15	144	7	20	No	Yes	Yes	Quit smoking	0	2	18	18	Yes	90	No	Rely entirely on takeout or restaurants	Pure water	4	Bone loss	No	No	No	76	51	19	6	15.5	37.5	38
No.799	7	37	33.57	Married	3	2	Higher	Town	well-off	Yes	Yes	No	No	No	No	No	No	No	Yes	No	11	77	10	90	Yes	No	No	Never smoking	0	0	0	0	No	0	No	Hybrid mode	Tap water	1	Bone normal	No	No	No	17	55	10	0	8	26	40.5
No.800	7	39	18.13	Married	4	0	Secondary	Town	poverty	No	No	No	Yes	No	No	No	No	No	No	Yes	16	89	7	100	No	No	No	Quit smoking	0	20	15	10	Yes	144	No	Relying entirely on buying groceries and cooking	Tap water	5	Bone normal	No	No	No	43	45	14	3	15.5	1.5	15
No.801	7	33	35.92	Married	0	0	Secondary	Town	Upper-middle income	Yes	No	No	Yes	No	No	Yes	No	No	No	No	15	83	6	40	No	No	No	Never smoking	0	0	0	0	No	0	No	Rely entirely on takeout or restaurants	Tap water	0	Bone loss	No	No	No	4	67	17	2	12.5	25.5	30
No.802	7	28	28.63	Married	5	1	Primary	Country	well-off	No	No	No	Yes	No	No	Yes	Yes	No	No	Yes	11	59	8	90	No	No	No	Still smoking	12	13	20	0	No	0	No	Hybrid mode	Pure water	1	Bone normal	No	No	No	70	80	12	2	39.5	26.5	26.5
No.803	7	32	32.65	Married	4	0	Secondary	Town	well-off	Yes	No	No	No	Yes	No	Yes	No	No	No	No	12	44	8	50	Yes	No	Yes	Never smoking	0	0	0	0	No	0	No	Rely entirely on takeout or restaurants	Pure water	7	Bone normal	No	No	No	64	6	15	7	23	35.5	0
No.804	7	35	18.69	Married	3	1	Secondary	Town	Upper-middle income	No	Yes	No	No	No	No	Yes	No	No	No	No	13	137	10	20	No	No	No	Never smoking	0	0	0	0	Yes	100	No	Relying entirely on buying groceries and cooking	Tap water	6	Bone normal	No	No	Yes	26	38	15	3	37	0.5	22.5
No.805	7	34	30.13	Married	4	0	Higher	City	well-off	Yes	No	No	Yes	No	Yes	No	No	No	No	No	15	135	9	100	Yes	Yes	No	Quit smoking	0	12	21	12	No	0	No	Hybrid mode	Pure water	3	Bone normal	No	No	No	62	1	3	5	7.5	7.5	17.5
No.806	7	29	27.44	Married	2	1	Secondary	Country	well-off	Yes	No	No	Yes	No	Yes	No	No	No	No	No	13	105	4	40	Yes	Yes	Yes	Quit smoking	0	14	24	8	No	0	Yes	Relying entirely on buying groceries and cooking	Pure water	6	Bone loss	No	No	No	35	80	6	2	34.5	19	0.5
No.807	7	27	33.87	unmarried	4	0	Primary	Country	well-off	No	No	Yes	No	No	No	No	No	No	No	No	11	48	9	100	Yes	No	No	Never smoking	0	0	0	0	No	0	No	Relying entirely on buying groceries and cooking	Tap water	3	Bone normal	No	No	No	63	61	9	4	23.5	23.5	3
No.808	7	37	35.25	Married	2	0	Higher	City	well-off	No	Yes	No	No	No	No	No	No	No	No	Yes	12	97	6	80	No	No	Yes	Never smoking	0	0	0	0	Yes	150	No	Relying entirely on buying groceries and cooking	Pure water	6	Osteoporosis	No	No	No	16	47	5	6	3.5	16	0.5
No.809	7	18	29.37	Married	3	0	Primary	Country	Low income	No	No	No	No	Yes	No	No	No	No	No	No	11	165	10	100	No	No	No	Never smoking	0	0	0	0	No	0	No	Rely entirely on takeout or restaurants	Tap water	1	Bone loss	No	No	No	28	24	7	0	27.5	36	36.5
No.810	7	26	34.98	unmarried	2	2	Secondary	City	well-off	No	No	No	Yes	No	No	No	No	Yes	No	No	16	76	5	100	No	No	No	Quit smoking	0	7	24	16	No	0	No	Relying entirely on buying groceries and cooking	Pure water	1	Bone normal	No	No	No	76	54	5	2	6.5	20.5	5
No.811	7	19	18.68	Married	5	1	Primary	City	well-off	No	Yes	No	No	No	No	Yes	No	No	No	Yes	15	62	8	10	No	No	No	Never smoking	0	0	0	0	No	0	Yes	Relying entirely on buying groceries and cooking	Pure water	2	Bone normal	No	No	No	75	17	4	4	5.5	11	27
No.812	7	22	25.02	Married	3	1	Higher	Town	well-off	Yes	No	Yes	No	No	No	No	No	No	No	No	12	39	1	50	No	No	No	Quit smoking	0	11	23	5	No	0	Yes	Relying entirely on buying groceries and cooking	Tap water	6	Bone loss	No	No	No	68	6	7	0	0	31	9
No.813	7	18	35.73	Married	2	0	Higher	City	opulence	Yes	No	No	No	Yes	No	No	No	No	No	Yes	15	116	6	80	Yes	No	No	Quit smoking	0	10	28	14	No	0	Yes	Hybrid mode	Tap water	4	Bone normal	No	No	No	92	90	3	0	12.5	42	12
No.814	7	21	23.83	unmarried	5	0	Higher	Town	poverty	Yes	No	No	No	No	No	No	Yes	No	No	No	14	93	5	90	No	No	No	Still smoking	11	3	22	0	No	0	No	Rely entirely on takeout or restaurants	Pure water	7	Bone loss	No	No	No	61	90	18	0	9	27.5	23
No.815	7	39	34.65	Married	0	0	Primary	Town	well-off	No	No	No	Yes	No	No	Yes	No	No	No	No	15	127	4	30	No	No	No	Still smoking	30	14	24	0	No	0	No	Hybrid mode	Pure water	1	Bone normal	No	No	No	27	58	12	7	19	28	33.5
No.816	8	28	28.39	Married	6	3	Secondary	Country	Low income	No	No	No	No	No	No	Yes	No	No	No	Yes	11	84	10	40	No	No	No	Never smoking	0	0	0	0	No	0	No	Hybrid mode	Tap water	3	Bone loss	No	No	No	74	29	15	4	8	25.5	15
No.817	8	28	33.24	Married	3	1	Secondary	City	well-off	Yes	No	No	No	No	No	Yes	No	No	No	No	11	156	8	70	Yes	No	No	Never smoking	0	0	0	0	No	0	No	Relying entirely on buying groceries and cooking	Pure water	2	Bone loss	No	No	No	79	19	10	6	22.5	36.5	37.5
No.818	8	38	27.78	unmarried	8	0	Higher	City	well-off	No	No	No	No	No	No	No	No	No	No	No	11	161	10	10	No	No	No	Never smoking	0	0	0	0	No	0	No	Hybrid mode	Tap water	6	Bone normal	No	No	No	28	16	6	1	17.5	4.5	6
No.819	8	23	35.22	Married	3	0	Secondary	Country	poverty	No	No	No	No	No	No	No	No	No	No	No	15	67	8	100	Yes	Yes	No	Never smoking	0	0	0	0	No	0	No	Relying entirely on buying groceries and cooking	Tap water	0	Osteoporosis	No	No	No	35	63	0	7	42	20	21
No.820	8	35	17.73	unmarried	5	1	Higher	Town	poverty	No	No	No	No	Yes	No	No	No	No	No	Yes	15	161	8	70	No	Yes	No	Quit smoking	0	1	15	9	No	0	No	Relying entirely on buying groceries and cooking	Tap water	3	Osteoporosis	No	No	No	71	30	21	4	8.5	0	31.5
No.821	8	37	19.46	Married	7	0	Primary	City	well-off	No	Yes	No	Yes	No	No	No	No	No	No	No	16	59	9	30	No	No	No	Never smoking	0	0	0	0	No	0	No	Hybrid mode	Pure water	7	Bone normal	No	No	No	10	31	0	3	38	38.5	7.5
No.822	8	19	17.31	unmarried	7	1	Higher	Town	well-off	No	Yes	No	Yes	No	No	No	No	No	No	No	16	102	1	60	No	Yes	Yes	Still smoking	29	4	33	0	No	0	No	Hybrid mode	Pure water	4	Bone loss	No	No	No	50	49	7	3	11.5	30.5	31
No.823	8	35	34.64	Married	2	1	Secondary	Town	well-off	No	Yes	No	No	No	No	Yes	No	No	Yes	Yes	13	96	5	90	Yes	Yes	Yes	Never smoking	0	0	0	0	No	0	Yes	Relying entirely on buying groceries and cooking	Pure water	2	Bone loss	No	No	No	18	69	12	7	33	32	33
No.824	8	23	17.64	Married	0	0	Secondary	Town	well-off	No	No	No	Yes	Yes	No	Yes	No	No	Yes	Yes	12	147	10	60	No	No	No	Quit smoking	0	14	17	9	Yes	54	No	Hybrid mode	Pure water	6	Osteoporosis	No	No	No	45	98	19	2	27.5	35	4.5
No.825	8	25	34.5	unmarried	5	0	Secondary	Town	opulence	No	Yes	No	No	No	No	No	No	No	No	No	15	129	1	70	Yes	No	No	Never smoking	0	0	0	0	Yes	199	Yes	Relying entirely on buying groceries and cooking	Tap water	0	Bone normal	No	No	No	80	64	15	3	35	0	5.5
No.826	8	27	25.54	Married	8	0	Higher	City	Upper-middle income	No	No	No	No	No	Yes	No	No	Yes	No	Yes	12	170	1	20	No	No	No	Never smoking	0	0	0	0	No	0	No	Relying entirely on buying groceries and cooking	Pure water	3	Bone normal	No	No	No	93	34	4	1	6.5	23.5	4
No.827	8	25	22.49	unmarried	4	1	Primary	Town	opulence	No	Yes	Yes	Yes	No	Yes	No	No	No	No	No	14	133	9	20	No	Yes	No	Never smoking	0	0	0	0	Yes	135	No	Relying entirely on buying groceries and cooking	Pure water	3	Osteoporosis	No	No	No	23	43	6	0	31.5	25	27.5
No.828	8	27	35.54	Married	8	0	Higher	City	Upper-middle income	No	No	No	No	No	No	No	No	No	No	No	11	127	3	80	No	No	No	Never smoking	0	0	0	0	No	0	No	Hybrid mode	Tap water	4	Osteoporosis	No	No	No	26	84	3	5	22	42	17.5
No.829	8	36	25.17	Married	7	0	Secondary	City	poverty	No	No	No	No	No	No	Yes	No	No	No	Yes	14	62	3	60	Yes	Yes	Yes	Never smoking	0	0	0	0	No	0	No	Relying entirely on buying groceries and cooking	Pure water	2	Bone normal	No	No	No	82	68	1	4	27.5	37	18.5
No.830	8	29	29.08	Married	4	0	Higher	City	Low income	No	No	No	No	No	No	No	No	Yes	No	Yes	15	49	4	80	No	No	No	Never smoking	0	0	0	0	No	0	No	Relying entirely on buying groceries and cooking	Tap water	4	Bone normal	No	No	No	92	2	7	6	2	13.5	26
No.831	8	20	27.63	Married	4	2	Primary	Country	Low income	No	No	No	No	No	No	Yes	No	No	No	Yes	11	164	5	20	No	No	No	Never smoking	0	0	0	0	Yes	122	No	Relying entirely on buying groceries and cooking	Tap water	7	Bone loss	No	No	No	100	74	8	4	27.5	7.5	21
No.832	8	33	22.41	Married	0	1	Higher	City	poverty	No	No	Yes	No	Yes	No	No	No	Yes	No	Yes	12	158	2	70	Yes	No	No	Never smoking	0	0	0	0	No	0	Yes	Hybrid mode	Tap water	4	Bone loss	No	No	Yes	64	17	21	0	40.5	34.5	30.5
No.833	8	32	27.2	Married	1	1	Secondary	City	well-off	No	No	No	No	No	Yes	No	No	No	No	Yes	14	90	3	80	Yes	No	No	Never smoking	0	0	0	0	No	0	No	Rely entirely on takeout or restaurants	Pure water	1	Bone normal	No	No	Yes	25	60	7	4	23.5	5	38.5
No.834	8	23	18.68	Married	8	0	Secondary	City	Upper-middle income	No	No	No	No	No	No	No	Yes	No	No	No	14	62	2	80	Yes	Yes	Yes	Quit smoking	0	6	25	19	Yes	187	No	Relying entirely on buying groceries and cooking	Pure water	3	Bone normal	No	No	No	74	74	3	7	6	6.5	29
No.835	8	29	25.02	Married	8	0	Higher	Town	Upper-middle income	No	Yes	Yes	Yes	No	No	No	No	No	No	No	15	117	4	90	No	No	No	Never smoking	0	0	0	0	No	0	Yes	Hybrid mode	Pure water	7	Bone normal	No	No	No	54	75	12	7	12	1	28
No.836	8	33	27.16	Married	5	2	Secondary	City	well-off	Yes	Yes	No	No	No	No	No	No	No	No	No	15	139	1	20	No	No	No	Quit smoking	0	3	18	17	No	0	No	Rely entirely on takeout or restaurants	Pure water	1	Bone normal	No	No	No	60	6	1	1	41	24	22.5
No.837	8	23	20.05	Married	0	0	Secondary	City	Upper-middle income	No	No	No	Yes	No	No	No	No	Yes	No	No	14	145	1	20	No	No	No	Never smoking	0	0	0	0	No	0	No	Hybrid mode	Pure water	1	Bone normal	No	No	No	58	20	8	6	20.5	7.5	34.5
No.838	8	25	29.5	unmarried	4	2	Primary	City	Upper-middle income	No	Yes	Yes	Yes	No	No	Yes	No	No	No	No	14	166	8	40	No	No	No	Never smoking	0	0	0	0	Yes	53	No	Relying entirely on buying groceries and cooking	Pure water	0	Bone normal	No	No	No	99	47	21	1	27.5	3.5	8
No.839	8	35	20.4	unmarried	0	0	Higher	Town	well-off	No	No	No	No	No	No	No	No	Yes	No	Yes	12	54	7	60	No	No	No	Never smoking	0	0	0	0	No	0	No	Relying entirely on buying groceries and cooking	Pure water	1	Bone normal	No	No	No	26	99	14	0	16	8.5	12.5
No.840	8	33	19.83	Married	5	2	Higher	Town	Upper-middle income	No	No	No	No	No	Yes	No	No	No	No	Yes	13	144	4	60	Yes	Yes	No	Still smoking	25	10	26	0	Yes	102	Yes	Rely entirely on takeout or restaurants	Pure water	3	Osteoporosis	No	No	No	98	57	8	0	38	30.5	16.5
No.841	8	24	26.35	unmarried	7	0	Secondary	Country	Low income	No	No	No	No	No	No	No	No	No	No	Yes	11	71	7	50	No	No	No	Never smoking	0	0	0	0	Yes	16	Yes	Relying entirely on buying groceries and cooking	Tap water	7	Bone normal	No	No	No	100	15	15	0	9.5	8.5	34
No.842	8	18	28.09	Married	4	1	Secondary	Town	Low income	No	No	No	No	No	No	Yes	No	No	No	No	11	167	2	20	Yes	Yes	No	Never smoking	0	0	0	0	No	0	Yes	Hybrid mode	Pure water	3	Bone loss	No	No	No	32	10	9	1	27.5	8.5	36
No.843	8	23	27.37	Married	8	0	Higher	Town	well-off	No	No	Yes	Yes	No	No	No	No	No	No	Yes	11	113	9	40	Yes	No	No	Never smoking	0	0	0	0	No	0	No	Rely entirely on takeout or restaurants	Pure water	4	Bone normal	No	No	No	6	26	2	7	10	4.5	27
No.844	8	25	27.95	unmarried	6	1	Higher	Town	well-off	No	No	Yes	No	No	No	No	No	No	No	No	11	97	3	30	Yes	Yes	No	Never smoking	0	0	0	0	No	0	No	Rely entirely on takeout or restaurants	Pure water	3	Bone normal	No	No	No	4	15	10	3	41.5	18	28.5
No.845	8	39	24.41	Married	3	1	Secondary	Town	Low income	No	No	No	No	No	No	No	No	No	No	No	15	89	3	70	Yes	No	Yes	Never smoking	0	0	0	0	No	0	No	Relying entirely on buying groceries and cooking	Pure water	4	Bone normal	No	No	No	72	66	11	7	38	14.5	38.5
No.846	8	29	32.06	unmarried	8	2	Secondary	Country	well-off	No	No	No	No	No	No	No	No	Yes	No	No	12	123	8	40	No	Yes	No	Never smoking	0	0	0	0	No	0	Yes	Relying entirely on buying groceries and cooking	Pure water	4	Bone normal	No	No	No	56	82	18	5	19.5	23	28
No.847	8	24	31.35	Married	8	2	Higher	Town	Low income	No	Yes	Yes	No	No	No	No	No	No	No	Yes	14	60	4	10	Yes	No	Yes	Quit smoking	0	1	38	8	No	0	No	Hybrid mode	Pure water	1	Bone loss	No	No	No	79	22	1	3	26.5	14.5	39.5
No.848	8	37	26.53	Married	7	2	Higher	Town	well-off	No	No	No	No	No	No	No	Yes	No	No	Yes	12	96	6	80	Yes	Yes	Yes	Never smoking	0	0	0	0	No	0	Yes	Rely entirely on takeout or restaurants	Tap water	4	Bone normal	No	No	No	78	87	15	7	3.5	16.5	17
No.849	8	19	22.56	Married	5	0	Secondary	Town	Upper-middle income	No	Yes	No	Yes	No	No	Yes	No	Yes	No	No	12	125	4	40	Yes	No	No	Never smoking	0	0	0	0	Yes	122	Yes	Hybrid mode	Tap water	5	Osteoporosis	No	No	No	58	2	7	7	33.5	41.5	12.5
No.850	8	32	18.2	unmarried	2	0	Secondary	Country	well-off	No	No	No	No	No	No	Yes	No	No	No	No	14	59	2	80	No	Yes	Yes	Never smoking	0	0	0	0	Yes	111	Yes	Hybrid mode	Tap water	7	Osteoporosis	No	No	No	24	93	2	2	24.5	7.5	39
No.851	8	37	29.22	unmarried	4	1	Secondary	Town	well-off	Yes	No	No	No	Yes	No	No	No	No	No	No	14	116	2	80	Yes	No	No	Never smoking	0	0	0	0	No	0	No	Hybrid mode	Pure water	2	Osteoporosis	No	No	No	4	98	16	0	37	12.5	19
No.852	8	25	28.06	Married	3	1	Higher	City	well-off	No	Yes	No	No	No	No	Yes	No	No	No	No	11	82	3	50	No	Yes	No	Never smoking	0	0	0	0	No	0	Yes	Relying entirely on buying groceries and cooking	Tap water	0	Osteoporosis	No	No	No	85	1	8	0	1.5	19	13.5
No.853	8	20	22.85	Married	3	0	Higher	Country	Upper-middle income	Yes	No	No	No	No	No	Yes	Yes	No	No	Yes	12	59	6	20	No	No	Yes	Still smoking	13	14	16	0	Yes	239	No	Hybrid mode	Pure water	5	Osteoporosis	No	No	No	100	69	4	4	7.5	19	1.5
No.854	8	39	23.41	Married	7	1	Secondary	Country	opulence	No	No	No	No	No	No	No	No	No	No	No	15	115	3	90	Yes	No	No	Quit smoking	0	12	26	12	Yes	152	Yes	Relying entirely on buying groceries and cooking	Pure water	7	Bone normal	No	No	No	46	81	17	4	5.5	21	15
No.855	8	19	19.61	Married	5	0	Secondary	City	well-off	No	Yes	No	No	No	No	No	No	No	No	No	12	50	5	100	No	No	No	Never smoking	0	0	0	0	No	0	No	Relying entirely on buying groceries and cooking	Pure water	4	Bone loss	No	No	No	56	8	16	4	8	26	9
No.856	8	31	17.47	unmarried	3	2	Secondary	City	Upper-middle income	No	No	No	No	No	No	No	Yes	No	No	Yes	13	150	4	50	Yes	Yes	No	Quit smoking	0	1	18	14	No	0	Yes	Hybrid mode	Tap water	1	Osteoporosis	No	No	No	60	60	17	6	10.5	26	7.5
No.857	8	35	21.63	Married	2	0	Primary	City	well-off	Yes	No	No	Yes	No	No	No	No	No	No	No	11	104	2	70	No	Yes	No	Quit smoking	0	17	21	11	No	0	No	Relying entirely on buying groceries and cooking	Tap water	0	Bone normal	No	No	No	78	91	11	4	9.5	34	1
No.858	8	30	19.48	Married	6	1	Secondary	Country	Low income	No	No	No	No	No	No	No	No	No	No	No	14	165	6	20	Yes	No	No	Never smoking	0	0	0	0	No	0	No	Hybrid mode	Tap water	6	Osteoporosis	No	No	No	8	9	7	4	26	23.5	35.5
No.859	8	39	25.08	Married	3	1	Higher	Town	opulence	No	No	No	Yes	No	No	Yes	No	No	No	No	13	134	5	80	No	No	No	Never smoking	0	0	0	0	No	0	No	Hybrid mode	Tap water	0	Bone loss	No	No	No	70	40	8	6	12	24	31.5
No.860	8	26	25.09	Married	6	3	Primary	Town	opulence	No	No	No	No	No	No	No	No	No	No	Yes	12	98	7	70	Yes	No	No	Quit smoking	0	3	28	7	Yes	131	No	Hybrid mode	Pure water	7	Bone loss	No	No	No	20	81	4	6	38.5	32	20.5
No.861	8	34	32.69	unmarried	0	0	Primary	Country	opulence	No	No	No	No	No	No	Yes	Yes	No	No	No	16	99	7	90	No	Yes	No	Quit smoking	0	4	27	3	No	0	No	Hybrid mode	Pure water	7	Bone loss	No	No	No	9	49	5	4	13	35.5	0
No.862	8	22	33.86	Married	6	3	Higher	Town	Low income	No	No	Yes	Yes	No	No	No	No	No	No	No	16	149	2	40	Yes	No	No	Quit smoking	0	10	27	17	No	0	Yes	Rely entirely on takeout or restaurants	Pure water	4	Osteoporosis	No	No	No	76	52	12	6	3	6	25.5
No.863	8	33	22.87	Married	0	1	Secondary	City	opulence	Yes	No	No	No	No	No	Yes	No	No	No	No	15	150	9	50	No	No	No	Quit smoking	0	14	22	5	No	0	Yes	Hybrid mode	Tap water	5	Osteoporosis	No	No	No	99	20	14	5	39	0	22.5
No.864	8	26	17.38	Married	7	2	Secondary	City	poverty	No	No	No	No	No	No	No	No	No	No	Yes	13	149	4	10	Yes	No	Yes	Never smoking	0	0	0	0	Yes	210	No	Hybrid mode	Tap water	7	Bone normal	No	No	No	94	24	18	5	38	10	21
No.865	8	26	24.3	Married	8	1	Higher	Country	opulence	Yes	No	Yes	Yes	No	No	Yes	Yes	Yes	No	No	12	101	4	10	No	No	No	Never smoking	0	0	0	0	No	0	Yes	Rely entirely on takeout or restaurants	Tap water	2	Bone normal	No	No	No	83	54	4	1	39.5	9.5	10.5
No.866	8	32	21.49	Married	8	1	Secondary	City	well-off	No	Yes	No	No	No	No	No	No	No	No	No	12	99	1	30	No	No	No	Never smoking	0	0	0	0	No	0	No	Relying entirely on buying groceries and cooking	Pure water	4	Bone loss	No	No	No	20	69	0	4	30.5	22	16.5
No.867	8	39	30.43	unmarried	2	1	Primary	Town	well-off	No	Yes	No	No	No	No	No	No	No	No	No	15	104	7	80	Yes	No	No	Quit smoking	0	18	15	10	No	0	Yes	Relying entirely on buying groceries and cooking	Pure water	3	Bone normal	No	No	No	87	24	21	2	24.5	19.5	20
No.868	8	28	33.14	Married	7	2	Secondary	Town	opulence	No	No	No	No	No	No	Yes	No	No	No	No	11	78	3	90	No	No	No	Quit smoking	0	21	15	3	Yes	34	No	Relying entirely on buying groceries and cooking	Pure water	6	Bone normal	No	No	No	79	66	5	0	34.5	12	18
No.869	8	36	19	unmarried	1	0	Secondary	Town	Upper-middle income	No	No	No	No	No	No	No	No	No	Yes	No	12	95	5	40	Yes	Yes	No	Still smoking	2	2	36	0	No	0	No	Relying entirely on buying groceries and cooking	Pure water	3	Bone loss	No	No	No	91	44	1	7	24	11	33
No.870	8	33	26.03	Married	0	0	Secondary	Country	well-off	No	No	No	Yes	No	No	No	No	No	No	No	12	122	2	10	No	No	No	Quit smoking	0	14	24	20	Yes	160	No	Hybrid mode	Tap water	7	Bone normal	No	No	No	80	10	20	2	18.5	39.5	21.5
No.871	8	32	32.01	Married	3	2	Secondary	Town	poverty	Yes	Yes	Yes	Yes	No	No	No	Yes	No	No	No	11	43	6	30	No	No	No	Never smoking	0	0	0	0	No	0	No	Rely entirely on takeout or restaurants	Tap water	7	Bone loss	No	No	No	57	38	15	1	10	16	17
No.872	8	39	22.9	unmarried	0	0	Secondary	Town	well-off	No	No	Yes	No	No	No	No	No	No	No	No	16	59	3	90	No	No	Yes	Quit smoking	0	2	37	12	No	0	No	Relying entirely on buying groceries and cooking	Tap water	4	Bone loss	No	No	No	60	2	21	2	39	26.5	22.5
No.873	8	27	17.75	unmarried	0	1	Higher	Town	well-off	No	No	No	Yes	No	Yes	No	No	No	No	Yes	15	178	2	80	Yes	No	No	Quit smoking	0	14	21	12	No	0	No	Hybrid mode	Pure water	2	Bone normal	No	No	No	2	43	1	1	35.5	17	12.5
No.874	8	39	24.18	Married	2	0	Secondary	City	Upper-middle income	No	Yes	No	Yes	No	No	Yes	No	No	No	Yes	16	95	10	100	Yes	Yes	No	Never smoking	0	0	0	0	No	0	Yes	Relying entirely on buying groceries and cooking	Pure water	5	Bone normal	No	No	No	1	41	15	0	41.5	22.5	0
No.875	8	36	33.73	unmarried	1	1	Secondary	City	well-off	Yes	No	No	Yes	Yes	No	No	No	No	No	No	15	74	1	40	No	Yes	Yes	Never smoking	0	0	0	0	No	0	No	Rely entirely on takeout or restaurants	Tap water	1	Osteoporosis	No	No	No	12	100	20	2	34.5	40.5	37
No.876	8	29	32.28	Married	6	2	Secondary	Country	opulence	No	No	No	No	No	No	No	No	No	No	No	12	135	2	20	No	Yes	No	Still smoking	29	10	28	0	No	0	No	Relying entirely on buying groceries and cooking	Pure water	4	Bone normal	No	No	No	70	72	12	0	13	22	36
No.877	8	18	19.46	Married	1	1	Higher	Country	Upper-middle income	No	No	No	No	No	Yes	No	No	No	No	No	14	123	3	20	No	No	No	Never smoking	0	0	0	0	Yes	232	No	Hybrid mode	Pure water	7	Bone normal	No	No	No	82	45	12	4	18.5	2	38.5
No.878	8	21	28.43	Married	5	2	Higher	City	well-off	No	Yes	No	Yes	No	No	Yes	No	No	No	Yes	16	100	1	60	No	No	No	Never smoking	0	0	0	0	No	0	No	Relying entirely on buying groceries and cooking	Tap water	7	Bone normal	No	No	No	61	73	2	0	21	3.5	39
No.879	8	33	26.41	Married	1	2	Higher	City	poverty	No	Yes	Yes	Yes	No	No	Yes	No	No	No	No	11	118	7	70	No	No	No	Still smoking	23	4	34	0	No	0	No	Rely entirely on takeout or restaurants	Pure water	5	Bone normal	No	No	No	20	89	3	5	33.5	15.5	27.5
No.880	8	35	23.18	Married	6	2	Secondary	Country	well-off	No	No	No	No	Yes	No	No	No	No	No	No	14	113	5	100	No	No	No	Never smoking	0	0	0	0	No	0	No	Relying entirely on buying groceries and cooking	Tap water	5	Bone normal	No	No	No	14	81	3	7	29.5	39.5	31.5
No.881	8	25	26	unmarried	2	2	Higher	Town	opulence	No	No	No	No	No	No	Yes	No	No	No	No	16	159	1	30	No	Yes	No	Quit smoking	0	1	38	10	No	0	No	Hybrid mode	Tap water	1	Bone normal	No	No	No	41	87	18	2	15.5	8	12
No.882	8	18	28.22	Married	8	3	Secondary	Country	Low income	No	No	Yes	Yes	No	No	No	Yes	No	No	No	13	140	7	40	Yes	No	No	Never smoking	0	0	0	0	No	0	No	Hybrid mode	Tap water	7	Bone normal	No	No	No	38	62	6	6	20	14.5	26
No.883	8	38	34.89	Married	5	1	Secondary	Country	opulence	No	Yes	No	Yes	No	No	No	No	No	No	No	13	96	8	50	No	Yes	No	Never smoking	0	0	0	0	No	0	Yes	Hybrid mode	Pure water	3	Bone normal	No	No	No	60	7	10	6	3	29.5	31.5
No.884	8	25	31.3	Married	7	0	Secondary	City	well-off	No	No	Yes	Yes	No	No	No	No	No	No	No	14	75	3	20	No	Yes	No	Never smoking	0	0	0	0	No	0	Yes	Relying entirely on buying groceries and cooking	Pure water	3	Bone loss	No	No	Yes	97	9	1	2	27	37.5	30
No.885	8	39	24.35	Married	2	1	Secondary	Town	well-off	No	No	No	No	No	No	No	No	No	No	No	12	117	5	60	No	Yes	No	Quit smoking	0	8	30	11	Yes	39	No	Hybrid mode	Pure water	5	Bone loss	No	No	No	65	94	11	5	15.5	16	14
No.886	8	35	33.63	Married	2	0	Higher	City	well-off	Yes	No	No	No	No	No	No	No	Yes	No	Yes	11	101	8	60	No	No	No	Quit smoking	0	12	21	18	No	0	No	Hybrid mode	Tap water	0	Osteoporosis	No	No	No	19	29	6	3	15	28	10
No.887	8	35	20.83	Married	6	1	Higher	Town	Low income	No	No	Yes	Yes	No	No	No	No	No	No	No	13	91	5	10	No	No	No	Still smoking	18	13	20	0	No	0	No	Hybrid mode	Pure water	7	Bone loss	No	No	No	48	28	17	6	31	12.5	31
No.888	8	37	32.67	unmarried	1	0	Secondary	Town	well-off	No	No	Yes	No	No	No	No	No	Yes	No	No	11	78	7	90	No	No	No	Still smoking	18	4	28	0	No	0	Yes	Relying entirely on buying groceries and cooking	Pure water	5	Bone normal	No	No	No	32	12	3	4	42	33	4.5
No.889	8	31	25.34	unmarried	4	0	Secondary	Country	well-off	No	No	No	No	No	No	Yes	No	No	No	No	12	75	6	10	No	No	No	Never smoking	0	0	0	0	No	0	No	Relying entirely on buying groceries and cooking	Pure water	6	Bone normal	No	No	No	78	61	6	3	8	8.5	14.5
No.890	8	39	27.99	Married	1	0	Secondary	City	Upper-middle income	No	No	Yes	No	No	No	No	No	No	No	No	13	98	10	20	Yes	No	No	Still smoking	31	1	29	0	Yes	26	No	Hybrid mode	Pure water	7	Bone normal	No	No	No	87	62	19	1	36.5	24.5	15.5
No.891	8	24	34.46	Married	7	0	Secondary	Town	poverty	No	No	Yes	No	No	No	No	No	No	No	No	13	136	10	90	No	No	Yes	Quit smoking	0	12	20	4	No	0	No	Relying entirely on buying groceries and cooking	Tap water	0	Bone normal	No	No	No	42	54	5	1	36.5	38.5	19.5
No.892	8	35	26.14	Married	3	0	Higher	City	poverty	No	Yes	No	Yes	Yes	No	Yes	No	Yes	No	No	11	116	3	70	Yes	No	No	Never smoking	0	0	0	0	Yes	235	No	Rely entirely on takeout or restaurants	Pure water	1	Bone loss	No	No	No	2	77	19	5	4	23	30
No.893	8	37	33.48	unmarried	7	2	Secondary	Country	opulence	No	Yes	No	Yes	No	No	Yes	No	No	No	Yes	15	110	9	10	Yes	No	No	Still smoking	21	10	22	0	No	0	No	Relying entirely on buying groceries and cooking	Pure water	1	Bone normal	No	No	No	78	8	10	7	33	36.5	34
No.894	8	32	17.11	Married	0	0	Secondary	City	Low income	No	No	No	Yes	No	No	No	No	No	No	No	16	158	5	10	No	No	No	Never smoking	0	0	0	0	Yes	162	Yes	Hybrid mode	Pure water	6	Bone normal	No	No	No	84	96	18	6	11	25	25.5
No.895	8	35	23.58	unmarried	8	0	Higher	City	opulence	No	No	No	Yes	No	No	Yes	No	No	No	No	16	53	5	10	Yes	No	No	Never smoking	0	0	0	0	No	0	Yes	Relying entirely on buying groceries and cooking	Pure water	7	Bone normal	No	No	No	6	96	2	5	5.5	27	41
No.896	8	25	31.78	Married	5	1	Primary	Country	Upper-middle income	No	No	No	Yes	No	No	Yes	No	No	No	No	11	89	2	50	Yes	No	No	Still smoking	21	12	25	0	No	0	No	Hybrid mode	Pure water	0	Bone loss	No	No	No	33	92	12	2	29	37	27.5
No.897	8	25	31.41	Married	2	1	Secondary	City	Upper-middle income	No	No	No	No	No	Yes	Yes	No	Yes	No	No	12	85	8	70	No	No	Yes	Never smoking	0	0	0	0	No	0	No	Hybrid mode	Pure water	6	Bone loss	No	No	No	23	36	13	3	18	7.5	12.5
No.898	8	23	33.93	Married	2	0	Secondary	Town	opulence	No	No	No	No	No	No	No	No	No	No	Yes	11	111	3	50	No	Yes	No	Never smoking	0	0	0	0	Yes	38	No	Relying entirely on buying groceries and cooking	Tap water	5	Bone normal	No	No	No	91	63	7	3	16.5	1.5	27
No.899	8	35	33.26	unmarried	3	1	Secondary	Town	poverty	Yes	No	No	No	Yes	No	Yes	No	No	No	Yes	16	106	2	40	Yes	Yes	No	Never smoking	0	0	0	0	Yes	162	Yes	Relying entirely on buying groceries and cooking	Pure water	3	Bone loss	No	No	No	36	18	16	2	41	6.5	2
No.900	8	24	33.76	Married	5	1	Higher	Country	well-off	Yes	No	No	Yes	Yes	No	No	No	No	No	No	15	154	3	30	No	No	No	Never smoking	0	0	0	0	No	0	Yes	Relying entirely on buying groceries and cooking	Tap water	0	Bone loss	No	No	No	28	77	12	6	1	10.5	10.5
No.901	8	21	20.77	Married	2	2	Secondary	Town	well-off	No	No	No	Yes	No	No	No	No	No	No	Yes	16	144	8	10	No	Yes	No	Still smoking	7	9	28	0	Yes	212	Yes	Relying entirely on buying groceries and cooking	Tap water	6	Bone normal	No	No	No	11	79	18	0	16	28.5	40.5
No.902	8	25	23.27	Married	1	1	Higher	City	well-off	No	No	No	Yes	Yes	No	No	No	No	No	No	11	133	2	90	No	No	No	Still smoking	10	9	23	0	No	0	Yes	Relying entirely on buying groceries and cooking	Tap water	5	Bone loss	No	No	No	61	10	16	3	39	32.5	14.5
No.903	8	28	34.02	Married	3	0	Higher	Country	Low income	No	No	No	No	No	No	No	No	No	No	Yes	13	99	4	90	No	No	No	Never smoking	0	0	0	0	Yes	32	Yes	Relying entirely on buying groceries and cooking	Pure water	3	Bone normal	No	No	No	21	0	8	7	8.5	30.5	14.5
No.904	8	20	24.21	Married	1	0	Higher	Country	well-off	No	Yes	No	No	No	No	No	No	No	No	No	14	150	6	50	No	Yes	No	Still smoking	2	10	21	0	No	0	Yes	Hybrid mode	Pure water	3	Bone normal	No	No	No	85	55	19	7	34	41	32.5
No.905	8	34	27.23	Married	0	0	Secondary	Town	opulence	Yes	Yes	No	No	No	No	No	No	Yes	No	No	11	137	4	90	No	Yes	No	Never smoking	0	0	0	0	Yes	120	Yes	Relying entirely on buying groceries and cooking	Tap water	7	Bone loss	No	No	No	16	61	19	1	21.5	10.5	4
No.906	8	22	32.01	Married	3	1	Higher	Country	well-off	No	No	No	No	Yes	No	No	No	No	No	No	16	78	5	70	No	Yes	No	Never smoking	0	0	0	0	No	0	No	Rely entirely on takeout or restaurants	Tap water	0	Bone normal	No	No	No	1	84	6	7	16	5	0.5
No.907	8	37	20.71	unmarried	6	1	Secondary	City	opulence	No	No	No	No	No	No	No	No	No	No	Yes	16	146	7	60	No	No	No	Never smoking	0	0	0	0	Yes	73	Yes	Rely entirely on takeout or restaurants	Tap water	0	Bone normal	No	No	No	6	48	13	5	19.5	10.5	13.5
No.908	8	37	25.33	unmarried	3	0	Secondary	Town	well-off	No	Yes	No	No	No	Yes	No	No	Yes	No	No	15	126	7	40	No	No	No	Never smoking	0	0	0	0	No	0	Yes	Hybrid mode	Pure water	3	Bone normal	No	No	No	57	45	13	1	41.5	15	7
No.909	8	31	20.6	unmarried	4	1	Secondary	Country	well-off	Yes	No	No	No	No	No	No	No	No	No	No	14	67	6	90	Yes	Yes	No	Never smoking	0	0	0	0	No	0	No	Rely entirely on takeout or restaurants	Pure water	7	Bone normal	No	No	No	44	41	1	7	13	41.5	4.5
No.910	8	22	35.69	unmarried	7	2	Higher	Country	poverty	No	No	Yes	No	No	Yes	Yes	No	No	No	Yes	14	55	6	70	Yes	Yes	Yes	Never smoking	0	0	0	0	Yes	209	No	Relying entirely on buying groceries and cooking	Pure water	3	Bone normal	No	No	No	68	4	12	0	30.5	34.5	15.5
No.911	8	36	26.19	unmarried	5	2	Secondary	City	Low income	No	Yes	No	No	No	No	No	No	No	No	No	14	140	9	20	No	No	No	Never smoking	0	0	0	0	No	0	No	Relying entirely on buying groceries and cooking	Tap water	3	Bone normal	No	No	No	67	50	15	6	19.5	32	39.5
No.912	8	28	35.27	unmarried	1	0	Primary	Country	opulence	No	No	Yes	No	No	No	No	No	No	No	No	14	91	2	60	Yes	No	No	Quit smoking	0	17	22	16	Yes	42	No	Relying entirely on buying groceries and cooking	Pure water	5	Bone normal	No	No	No	60	45	10	5	32	31	24.5
No.913	8	19	29.13	Married	6	3	Secondary	City	well-off	No	No	No	Yes	No	No	No	No	Yes	No	No	13	98	9	10	No	Yes	No	Never smoking	0	0	0	0	Yes	72	No	Rely entirely on takeout or restaurants	Pure water	1	Bone normal	No	No	No	57	10	6	6	5.5	3	30
No.914	8	18	27.3	Married	0	0	Primary	Country	Upper-middle income	No	No	No	No	No	No	No	No	No	No	No	16	92	2	30	No	Yes	No	Never smoking	0	0	0	0	No	0	No	Rely entirely on takeout or restaurants	Tap water	0	Bone normal	No	No	No	69	77	3	4	23.5	10.5	35
No.915	8	20	21.45	Married	4	1	Primary	City	well-off	No	No	No	No	No	No	Yes	No	No	No	No	13	71	5	100	Yes	No	No	Still smoking	26	6	27	0	Yes	229	Yes	Hybrid mode	Tap water	1	Osteoporosis	No	No	No	97	78	20	5	34.5	20.5	28.5
No.916	8	18	21.7	Married	6	1	Secondary	Country	Low income	No	Yes	No	No	No	No	No	No	No	No	No	11	58	6	90	No	No	No	Still smoking	20	16	16	0	No	0	No	Relying entirely on buying groceries and cooking	Pure water	5	Osteoporosis	No	No	No	77	39	21	0	32	22	26.5
No.917	8	19	28.4	Married	0	0	Higher	City	well-off	No	No	No	Yes	No	No	No	No	No	No	No	15	135	4	30	No	No	Yes	Never smoking	0	0	0	0	No	0	No	Hybrid mode	Pure water	7	Bone normal	No	No	No	32	24	4	2	28	0	39
No.918	8	37	21.51	Married	6	1	Primary	Town	Low income	No	No	No	Yes	No	No	No	No	No	No	No	14	126	9	50	No	Yes	Yes	Never smoking	0	0	0	0	No	0	Yes	Hybrid mode	Pure water	4	Bone normal	No	No	No	98	88	4	4	24	10.5	8.5
No.919	8	35	33.03	Married	1	0	Secondary	Town	Upper-middle income	No	No	No	No	No	No	No	No	No	No	No	11	80	7	40	No	No	No	Never smoking	0	0	0	0	No	0	No	Relying entirely on buying groceries and cooking	Tap water	5	Bone normal	No	No	No	98	42	2	4	40.5	11	23
No.920	8	29	19.73	Married	5	3	Secondary	Country	opulence	No	No	No	Yes	No	No	No	No	No	No	No	12	89	6	10	No	No	No	Quit smoking	0	2	19	8	No	0	Yes	Hybrid mode	Tap water	0	Bone normal	No	No	No	4	71	1	1	40	40.5	34
No.921	8	22	17.18	unmarried	1	0	Higher	Country	well-off	No	No	Yes	No	No	No	No	No	No	No	No	12	92	1	90	Yes	No	No	Quit smoking	0	13	26	12	No	0	No	Hybrid mode	Tap water	1	Bone normal	No	No	No	50	61	20	1	1	14	14
No.922	8	29	22.17	Married	4	2	Secondary	Town	well-off	Yes	Yes	Yes	Yes	No	No	No	No	No	No	No	14	92	3	30	No	Yes	No	Never smoking	0	0	0	0	No	0	No	Relying entirely on buying groceries and cooking	Tap water	7	Bone normal	No	No	No	1	9	17	2	12.5	25	34
No.923	9	26	22.82	unmarried	0	0	Secondary	City	Low income	No	Yes	No	No	No	No	No	No	No	No	No	14	51	8	80	No	Yes	No	Never smoking	0	0	0	0	Yes	170	No	Hybrid mode	Tap water	2	Bone normal	No	No	No	19	87	14	1	29	23.5	4.5
No.924	9	38	33.39	Married	7	1	Higher	Country	well-off	No	No	Yes	Yes	No	No	No	No	No	No	Yes	11	92	3	80	Yes	No	Yes	Still smoking	38	7	23	0	No	0	No	Hybrid mode	Tap water	2	Osteoporosis	No	No	No	75	44	20	6	25	2	12
No.925	9	36	34.21	Married	3	2	Secondary	City	poverty	No	No	No	Yes	No	No	No	No	No	No	No	14	96	8	20	No	No	No	Never smoking	0	0	0	0	Yes	53	No	Hybrid mode	Pure water	2	Bone normal	No	No	No	64	43	16	3	33.5	30.5	20.5
No.926	9	25	29.42	Married	4	1	Secondary	Town	well-off	Yes	No	No	No	No	No	Yes	No	No	No	No	11	114	5	40	Yes	No	No	Still smoking	31	7	26	0	Yes	211	No	Relying entirely on buying groceries and cooking	Tap water	7	Bone normal	No	No	No	17	76	7	7	30	18	35
No.927	9	39	31.07	Married	2	2	Secondary	City	Low income	No	Yes	No	Yes	No	No	No	No	No	No	No	11	71	7	90	No	Yes	No	Still smoking	1	15	19	0	Yes	65	No	Hybrid mode	Tap water	4	Bone loss	No	No	No	97	26	12	5	30	40.5	0
No.928	9	38	20.88	Married	1	0	Secondary	City	Low income	No	No	No	No	No	No	No	No	No	No	No	13	102	10	100	Yes	No	No	Still smoking	27	14	24	0	No	0	No	Hybrid mode	Tap water	2	Bone normal	No	No	No	7	32	5	2	30.5	27.5	13.5
No.929	9	35	31.96	Married	8	3	Secondary	Country	Low income	No	No	Yes	Yes	No	No	No	No	No	No	Yes	15	67	1	90	No	Yes	No	Never smoking	0	0	0	0	Yes	151	No	Relying entirely on buying groceries and cooking	Tap water	3	Osteoporosis	No	No	No	60	7	9	1	13.5	9	35.5
No.930	9	27	19.05	Married	1	0	Primary	City	poverty	No	No	No	No	No	No	No	No	No	No	No	16	125	9	100	Yes	Yes	No	Never smoking	0	0	0	0	No	0	No	Relying entirely on buying groceries and cooking	Tap water	3	Bone normal	No	No	No	11	82	13	6	20.5	30.5	24.5
No.931	9	24	18.91	Married	1	0	Higher	City	well-off	No	No	No	Yes	No	No	No	No	No	No	No	11	152	3	20	No	Yes	No	Quit smoking	0	4	26	15	No	0	Yes	Rely entirely on takeout or restaurants	Pure water	0	Bone normal	No	No	Yes	93	25	8	3	25	32.5	27
No.932	9	28	29.14	unmarried	5	2	Higher	City	Upper-middle income	No	No	No	No	Yes	No	No	No	No	No	No	12	46	2	90	Yes	Yes	No	Quit smoking	0	16	22	5	No	0	No	Hybrid mode	Pure water	2	Bone normal	No	No	No	78	97	19	3	35.5	15.5	10
No.933	9	19	21.83	unmarried	3	1	Secondary	Country	poverty	No	Yes	Yes	Yes	No	No	No	No	No	No	No	15	40	9	40	Yes	Yes	No	Never smoking	0	0	0	0	No	0	No	Hybrid mode	Pure water	5	Bone loss	No	No	No	72	28	2	2	30.5	0.5	0.5
No.934	9	39	19.22	Married	2	0	Higher	Town	poverty	No	Yes	No	Yes	No	No	No	No	No	No	No	14	107	9	100	Yes	Yes	Yes	Quit smoking	0	10	21	3	No	0	No	Hybrid mode	Pure water	5	Bone normal	No	No	No	9	13	17	5	40	7.5	23.5
No.935	9	37	35.72	Married	3	2	Secondary	Town	well-off	No	No	Yes	No	No	No	Yes	No	No	No	No	16	76	9	40	Yes	Yes	Yes	Quit smoking	0	14	18	11	No	0	Yes	Rely entirely on takeout or restaurants	Pure water	0	Bone normal	No	No	No	89	15	8	4	39	25	3.5
No.936	9	26	19.11	Married	0	0	Secondary	City	poverty	No	No	No	No	Yes	Yes	Yes	No	No	No	No	16	118	4	20	No	No	Yes	Still smoking	1	5	26	0	No	0	No	Rely entirely on takeout or restaurants	Tap water	0	Bone loss	No	No	No	32	80	2	3	28	39	27
No.937	9	37	32.94	unmarried	4	0	Secondary	City	well-off	No	No	No	No	No	No	Yes	No	No	No	Yes	15	105	7	40	No	Yes	No	Quit smoking	0	2	28	14	No	0	No	Hybrid mode	Tap water	7	Bone normal	No	No	No	85	13	18	1	3.5	39	37
No.938	9	36	31.45	Married	3	1	Higher	Town	poverty	Yes	No	No	No	No	No	No	No	No	No	No	11	97	9	10	No	Yes	No	Quit smoking	0	20	16	6	No	0	No	Hybrid mode	Tap water	1	Bone normal	No	No	No	26	1	7	0	29.5	12	21.5
No.939	9	34	26.38	Married	2	2	Secondary	Country	well-off	No	No	Yes	No	No	No	No	No	Yes	No	No	12	72	1	80	No	No	No	Never smoking	0	0	0	0	No	0	No	Rely entirely on takeout or restaurants	Tap water	7	Bone normal	No	No	No	51	68	11	2	23.5	8	40
No.940	9	24	32.85	Married	5	2	Higher	Town	well-off	No	Yes	No	No	No	No	No	No	Yes	No	No	12	175	8	50	No	Yes	No	Still smoking	1	7	28	0	No	0	Yes	Relying entirely on buying groceries and cooking	Pure water	3	Bone normal	No	No	No	54	59	11	7	31.5	0	37
No.941	9	32	20.71	Married	6	2	Higher	Country	well-off	No	No	No	Yes	No	No	Yes	No	No	No	No	14	159	9	40	No	Yes	No	Never smoking	0	0	0	0	No	0	No	Hybrid mode	Tap water	0	Bone normal	No	No	No	88	42	9	1	36	36	11
No.942	9	35	31.52	Married	7	3	Secondary	Town	well-off	No	No	No	Yes	Yes	No	No	No	No	No	Yes	15	148	4	80	Yes	No	No	Quit smoking	0	8	22	5	Yes	206	No	Rely entirely on takeout or restaurants	Tap water	2	Bone normal	No	No	No	86	46	0	1	31.5	5.5	29
No.943	9	32	23.72	Married	0	0	Secondary	City	well-off	Yes	No	No	Yes	No	No	No	No	No	No	No	14	163	8	90	No	No	No	Never smoking	0	0	0	0	No	0	No	Rely entirely on takeout or restaurants	Pure water	6	Bone normal	No	No	No	18	13	1	5	15.5	12.5	41
No.944	9	28	19.22	Married	8	1	Secondary	Town	Low income	No	Yes	No	Yes	No	No	No	No	No	No	No	11	52	1	20	Yes	No	No	Quit smoking	0	10	21	9	No	0	Yes	Hybrid mode	Tap water	4	Bone normal	No	No	No	58	58	21	1	38	12.5	22
No.945	9	24	23.38	unmarried	5	0	Higher	City	poverty	No	No	No	No	No	No	No	No	No	No	No	15	123	7	90	Yes	No	No	Never smoking	0	0	0	0	Yes	95	Yes	Relying entirely on buying groceries and cooking	Tap water	3	Bone normal	No	No	No	81	6	21	6	1	5.5	15.5
No.946	9	37	19.65	Married	0	1	Secondary	City	well-off	No	No	No	No	No	No	Yes	No	No	No	No	13	71	5	50	Yes	No	No	Never smoking	0	0	0	0	No	0	Yes	Rely entirely on takeout or restaurants	Tap water	5	Bone loss	No	No	No	60	32	13	7	24	26.5	19.5
No.947	9	24	28.19	Married	7	3	Secondary	City	well-off	No	No	No	No	No	No	No	No	No	Yes	No	15	119	4	60	Yes	Yes	No	Quit smoking	0	8	22	5	Yes	32	No	Relying entirely on buying groceries and cooking	Tap water	5	Bone normal	No	No	No	84	80	14	2	18	6	8
No.948	9	30	29.2	unmarried	4	1	Secondary	City	Upper-middle income	No	No	No	Yes	No	No	No	No	No	No	No	15	50	8	70	No	Yes	No	Still smoking	24	8	22	0	No	0	No	Hybrid mode	Tap water	0	Bone normal	No	No	No	26	23	17	5	29.5	3.5	34.5
No.949	9	35	21.79	Married	0	0	Secondary	City	Upper-middle income	No	No	No	No	No	No	No	No	No	No	No	15	65	6	50	No	No	No	Quit smoking	0	18	15	9	No	0	Yes	Hybrid mode	Pure water	6	Bone loss	No	No	No	72	80	0	3	12.5	39	35.5
No.950	9	27	19.73	unmarried	2	0	Higher	City	Upper-middle income	No	No	Yes	Yes	No	No	Yes	No	No	No	No	16	133	2	10	No	No	Yes	Never smoking	0	0	0	0	Yes	64	No	Hybrid mode	Pure water	7	Bone normal	No	No	Yes	36	81	21	1	31.5	15.5	5
No.951	9	39	17.49	unmarried	0	2	Secondary	Country	Upper-middle income	No	Yes	No	Yes	Yes	No	No	No	No	No	No	12	76	10	30	No	Yes	No	Never smoking	0	0	0	0	No	0	Yes	Relying entirely on buying groceries and cooking	Tap water	4	Bone normal	No	No	No	46	25	13	5	6	41.5	7
No.952	9	24	35.45	unmarried	4	1	Secondary	Country	poverty	No	Yes	No	No	No	No	No	No	No	No	No	14	108	10	10	Yes	Yes	Yes	Never smoking	0	0	0	0	No	0	Yes	Relying entirely on buying groceries and cooking	Tap water	1	Bone normal	No	No	No	83	100	3	0	29.5	9	20
No.953	9	35	26.36	Married	3	2	Higher	City	well-off	No	No	Yes	No	Yes	No	Yes	No	No	No	No	13	177	7	10	No	Yes	No	Never smoking	0	0	0	0	No	0	No	Hybrid mode	Tap water	4	Bone normal	No	No	No	59	85	13	6	9.5	7	12.5
No.954	9	19	26.97	Married	1	0	Higher	City	Low income	No	Yes	No	No	No	No	No	No	No	No	No	14	41	8	70	Yes	Yes	No	Still smoking	24	11	24	0	No	0	No	Relying entirely on buying groceries and cooking	Pure water	0	Bone normal	No	No	No	54	19	4	7	32.5	26	41.5
No.955	9	32	26.63	unmarried	8	2	Higher	Town	Upper-middle income	No	No	Yes	No	No	No	Yes	No	Yes	No	No	14	71	8	20	No	No	No	Quit smoking	0	14	20	6	No	0	No	Relying entirely on buying groceries and cooking	Pure water	1	Bone loss	No	No	No	78	84	5	3	15.5	17.5	24
No.956	9	25	18.16	Married	7	3	Secondary	City	opulence	No	Yes	Yes	No	No	No	Yes	No	No	No	No	12	104	2	60	No	No	No	Never smoking	0	0	0	0	No	0	No	Hybrid mode	Pure water	6	Bone normal	No	No	No	96	92	14	4	26	37.5	0
No.957	9	31	31.4	Married	3	1	Secondary	City	Upper-middle income	No	No	No	Yes	No	No	No	No	No	No	No	16	146	8	90	Yes	Yes	No	Never smoking	0	0	0	0	No	0	No	Hybrid mode	Tap water	1	Osteoporosis	No	No	No	14	6	9	5	1.5	41	7
No.958	9	39	21.55	unmarried	0	0	Primary	Country	poverty	No	No	No	No	No	Yes	No	No	No	No	No	15	76	1	10	No	No	No	Never smoking	0	0	0	0	Yes	81	No	Hybrid mode	Tap water	3	Bone loss	No	No	No	41	94	19	4	21.5	26.5	28.5
No.959	9	22	25.05	unmarried	3	0	Secondary	City	Upper-middle income	No	No	No	No	No	No	No	No	No	No	No	12	62	5	60	No	No	No	Never smoking	0	0	0	0	No	0	No	Hybrid mode	Tap water	3	Bone normal	No	No	No	96	24	5	0	11.5	10.5	16.5
No.960	9	34	20.92	Married	5	1	Secondary	Country	Low income	No	Yes	No	No	No	Yes	No	No	No	No	Yes	12	154	2	80	No	Yes	No	Still smoking	21	8	17	0	No	0	No	Rely entirely on takeout or restaurants	Tap water	4	Bone loss	No	No	No	22	5	17	4	9	4.5	6.5
No.961	9	31	31.7	Married	2	1	Primary	Country	well-off	Yes	No	No	Yes	No	No	No	No	No	No	Yes	16	50	2	10	No	Yes	No	Never smoking	0	0	0	0	Yes	226	Yes	Relying entirely on buying groceries and cooking	Pure water	7	Bone loss	No	No	No	72	70	7	6	11.5	28	3
No.962	9	25	34.65	Married	3	1	Secondary	Country	Low income	No	No	No	No	No	No	No	No	No	No	Yes	14	88	10	100	No	Yes	No	Never smoking	0	0	0	0	No	0	Yes	Rely entirely on takeout or restaurants	Pure water	7	Bone normal	No	No	No	29	26	10	3	14	22	40
No.963	9	39	26.03	unmarried	8	1	Secondary	Country	well-off	No	No	No	No	No	No	No	No	No	No	No	16	65	6	100	Yes	No	No	Still smoking	22	3	30	0	Yes	185	No	Relying entirely on buying groceries and cooking	Pure water	2	Bone loss	No	No	No	72	24	14	6	42	18	29.5
No.964	9	27	26.31	unmarried	7	3	Secondary	Country	poverty	No	No	No	No	No	No	No	No	No	No	No	13	177	8	10	Yes	No	No	Never smoking	0	0	0	0	No	0	No	Hybrid mode	Tap water	4	Bone loss	No	No	No	64	78	6	1	19	1	5
No.965	9	28	17.39	Married	7	1	Primary	Town	poverty	No	No	No	No	No	No	No	No	No	No	No	16	155	4	20	No	No	No	Quit smoking	0	11	28	11	No	0	No	Rely entirely on takeout or restaurants	Tap water	6	Bone normal	No	No	No	81	61	0	2	40	30	27
No.966	9	20	21.64	Married	6	2	Higher	City	well-off	No	No	No	Yes	Yes	No	Yes	No	No	Yes	Yes	13	48	6	30	Yes	No	No	Quit smoking	0	10	20	11	Yes	22	No	Relying entirely on buying groceries and cooking	Pure water	4	Bone normal	No	No	No	33	9	19	4	39.5	23.5	2.5
No.967	9	22	35.3	Married	5	0	Secondary	Town	Low income	No	No	No	No	No	No	Yes	No	No	Yes	No	14	161	2	40	No	Yes	No	Never smoking	0	0	0	0	No	0	No	Hybrid mode	Pure water	3	Bone loss	No	No	No	8	23	18	1	17.5	14	33.5
No.968	9	19	19.94	Married	2	1	Primary	City	well-off	No	No	No	Yes	No	No	Yes	No	No	No	No	11	133	1	20	No	No	No	Never smoking	0	0	0	0	No	0	No	Hybrid mode	Pure water	3	Bone normal	No	No	No	67	57	18	7	18	12	24.5
No.969	9	25	17.85	unmarried	1	0	Primary	Town	opulence	No	No	No	Yes	No	No	Yes	No	No	No	No	11	145	5	40	No	No	No	Quit smoking	0	4	16	5	No	0	No	Rely entirely on takeout or restaurants	Tap water	7	Bone loss	No	No	No	97	19	21	3	2	41.5	4
No.970	9	24	24.98	unmarried	4	2	Secondary	Town	Upper-middle income	No	No	No	Yes	No	No	No	No	No	No	No	15	175	8	80	No	Yes	No	Quit smoking	0	20	16	9	Yes	160	No	Hybrid mode	Tap water	5	Bone normal	No	No	No	2	87	11	6	19.5	12	0.5
No.971	9	35	17.92	unmarried	0	0	Secondary	City	opulence	No	No	No	Yes	No	No	No	No	No	No	No	11	157	1	80	Yes	Yes	No	Never smoking	0	0	0	0	No	0	No	Hybrid mode	Tap water	1	Bone loss	No	No	No	18	72	14	3	33.5	28	14.5
No.972	9	39	21.89	Married	0	0	Secondary	City	Upper-middle income	No	No	No	Yes	Yes	No	Yes	No	No	No	No	15	142	3	40	No	Yes	No	Never smoking	0	0	0	0	No	0	No	Relying entirely on buying groceries and cooking	Tap water	4	Bone normal	No	No	No	55	18	5	0	17.5	21	22
No.973	9	30	30.71	Married	6	0	Higher	City	well-off	No	No	No	No	No	Yes	No	No	No	No	No	15	116	5	90	No	No	No	Never smoking	0	0	0	0	No	0	Yes	Hybrid mode	Pure water	6	Osteoporosis	No	No	No	51	46	17	0	0.5	41.5	41
No.974	9	39	21.52	Married	5	1	Secondary	Town	poverty	Yes	No	No	No	No	No	Yes	No	No	No	No	14	148	1	50	Yes	Yes	No	Quit smoking	0	7	27	11	No	0	Yes	Hybrid mode	Pure water	2	Bone loss	No	No	No	19	8	5	3	12.5	39	40
No.975	9	21	19.67	unmarried	2	0	Secondary	Town	Upper-middle income	No	No	No	No	No	No	Yes	No	No	Yes	No	14	174	6	60	No	No	No	Never smoking	0	0	0	0	Yes	172	No	Hybrid mode	Tap water	0	Bone normal	No	No	No	67	66	3	7	0	41	22
No.976	9	27	32.21	Married	3	0	Primary	City	well-off	No	No	No	No	No	No	No	No	No	No	Yes	11	176	2	100	Yes	Yes	No	Quit smoking	0	11	21	13	No	0	No	Relying entirely on buying groceries and cooking	Pure water	3	Bone normal	No	No	No	61	14	0	7	29.5	2.5	24.5
No.977	9	30	24.08	Married	3	1	Secondary	Town	well-off	No	No	Yes	No	No	No	Yes	No	No	No	No	12	171	4	70	Yes	No	No	Never smoking	0	0	0	0	No	0	No	Hybrid mode	Tap water	3	Bone normal	No	No	No	87	76	17	1	28.5	19	9
No.978	9	37	20.82	Married	4	0	Secondary	City	Low income	No	Yes	No	Yes	No	No	No	No	No	No	Yes	11	160	4	40	No	Yes	No	Never smoking	0	0	0	0	No	0	Yes	Hybrid mode	Tap water	5	Bone normal	No	No	No	88	18	19	1	11.5	8	40.5
No.979	9	38	34.25	Married	2	2	Primary	Town	well-off	No	No	Yes	No	No	No	No	No	No	No	No	16	81	3	60	Yes	No	No	Never smoking	0	0	0	0	No	0	No	Hybrid mode	Pure water	6	Bone normal	No	No	No	86	74	10	0	28.5	25	25
No.980	9	33	24.9	Married	3	0	Higher	Town	Upper-middle income	Yes	No	Yes	No	No	No	No	No	No	Yes	Yes	11	51	1	70	No	Yes	No	Quit smoking	0	5	26	5	No	0	No	Relying entirely on buying groceries and cooking	Pure water	1	Bone normal	No	No	No	85	90	19	5	18	34	5
No.981	9	33	20.84	Married	0	0	Secondary	Town	well-off	Yes	No	No	No	No	No	No	No	Yes	No	No	16	108	4	60	Yes	No	No	Never smoking	0	0	0	0	No	0	No	Hybrid mode	Pure water	7	Bone loss	No	No	No	90	1	10	6	33	30.5	4.5
No.982	9	26	32.79	unmarried	3	0	Primary	Town	opulence	No	No	Yes	No	Yes	No	No	No	No	Yes	No	13	143	9	40	No	No	No	Quit smoking	0	10	24	6	No	0	No	Hybrid mode	Pure water	7	Osteoporosis	No	No	No	97	77	1	4	33	15	34.5
No.983	9	22	25.36	unmarried	5	1	Secondary	Country	Upper-middle income	No	No	No	No	No	No	Yes	No	No	No	No	11	93	6	40	Yes	No	No	Never smoking	0	0	0	0	Yes	226	Yes	Rely entirely on takeout or restaurants	Pure water	0	Bone normal	No	No	No	71	49	15	2	40	2	36
No.984	9	29	32.92	Married	2	0	Higher	Country	Low income	No	No	No	Yes	No	No	No	No	No	No	No	11	145	2	100	No	No	No	Quit smoking	0	4	18	3	Yes	18	Yes	Rely entirely on takeout or restaurants	Tap water	0	Osteoporosis	No	No	No	55	9	17	6	32.5	37	28
No.985	9	28	19.03	unmarried	6	2	Primary	Town	Low income	No	No	No	No	No	No	Yes	No	No	No	No	13	106	10	20	Yes	No	Yes	Never smoking	0	0	0	0	No	0	No	Hybrid mode	Pure water	3	Bone loss	No	No	No	14	61	16	6	42	35	34.5
No.986	9	33	25.84	Married	8	0	Higher	City	Upper-middle income	No	No	No	No	No	No	No	No	No	No	No	15	167	2	40	No	No	No	Quit smoking	0	19	15	9	Yes	182	No	Hybrid mode	Tap water	3	Bone loss	No	No	No	43	16	18	4	41	3.5	28.5
No.987	9	22	18.69	Married	0	0	Higher	City	well-off	No	Yes	Yes	No	No	No	Yes	No	No	No	Yes	16	50	2	20	No	No	No	Never smoking	0	0	0	0	No	0	No	Hybrid mode	Pure water	4	Osteoporosis	No	No	No	53	98	1	5	6	41.5	0
No.988	9	30	23.32	Married	1	2	Secondary	Town	poverty	No	No	No	No	No	No	No	No	No	No	No	12	104	1	20	Yes	Yes	Yes	Still smoking	22	15	18	0	No	0	No	Hybrid mode	Pure water	3	Bone normal	No	No	No	13	42	0	6	41.5	10.5	39.5
No.989	9	35	18.03	Married	0	1	Primary	City	well-off	No	No	No	No	No	No	Yes	Yes	No	No	No	16	131	4	20	No	No	Yes	Never smoking	0	0	0	0	No	0	No	Hybrid mode	Tap water	5	Bone normal	No	No	No	73	85	8	2	41.5	22	29.5
No.990	9	39	28.76	Married	7	1	Higher	City	well-off	No	No	No	No	Yes	No	No	No	No	No	No	12	147	4	100	No	Yes	No	Never smoking	0	0	0	0	No	0	Yes	Hybrid mode	Pure water	6	Bone normal	No	No	No	98	84	10	4	24	37	25
No.991	9	19	31.95	Married	7	1	Secondary	Country	Low income	No	No	No	No	No	No	No	No	No	No	Yes	13	147	10	60	No	Yes	Yes	Quit smoking	0	13	19	20	No	0	Yes	Relying entirely on buying groceries and cooking	Pure water	2	Osteoporosis	No	No	No	68	38	6	6	36.5	33.5	31
No.992	9	35	23.94	Married	8	3	Secondary	Town	well-off	No	No	No	Yes	No	No	Yes	No	No	No	No	11	152	5	90	No	Yes	No	Never smoking	0	0	0	0	No	0	No	Relying entirely on buying groceries and cooking	Pure water	6	Bone normal	No	No	No	81	3	20	3	36.5	19.5	30
No.993	9	20	30.74	unmarried	6	0	Secondary	Country	opulence	Yes	No	No	Yes	No	No	Yes	No	No	Yes	No	16	82	8	20	Yes	No	No	Quit smoking	0	13	21	12	No	0	Yes	Hybrid mode	Tap water	6	Bone normal	No	No	No	14	76	6	3	16.5	3.5	10
No.994	9	31	26.25	unmarried	2	0	Secondary	City	well-off	No	No	Yes	Yes	No	No	Yes	No	No	No	No	13	36	9	20	Yes	No	No	Never smoking	0	0	0	0	No	0	No	Hybrid mode	Pure water	1	Bone normal	No	No	No	100	48	13	0	24.5	24	3
No.995	9	23	29.72	Married	0	0	Secondary	Country	poverty	No	No	Yes	No	No	No	No	No	No	No	No	13	124	10	70	Yes	Yes	No	Never smoking	0	0	0	0	No	0	Yes	Rely entirely on takeout or restaurants	Pure water	1	Bone normal	No	No	No	71	99	14	1	20.5	18.5	8.5
No.996	9	25	18.12	Married	8	3	Secondary	City	poverty	No	No	Yes	No	No	No	No	No	No	No	No	16	41	2	70	Yes	Yes	No	Still smoking	35	1	19	0	No	0	Yes	Hybrid mode	Pure water	7	Bone normal	No	No	No	99	69	8	0	29.5	40	10.5
No.997	9	31	34.63	Married	4	1	Higher	Town	Upper-middle income	No	Yes	No	No	No	No	No	No	No	No	Yes	13	112	2	40	Yes	No	No	Never smoking	0	0	0	0	No	0	No	Relying entirely on buying groceries and cooking	Pure water	1	Bone loss	No	No	No	80	95	5	7	10	23	2
No.998	9	33	20.48	Married	4	0	Secondary	City	well-off	No	No	No	No	No	No	No	No	No	No	No	12	72	7	10	Yes	No	No	Never smoking	0	0	0	0	No	0	No	Relying entirely on buying groceries and cooking	Pure water	3	Bone normal	No	No	No	62	82	15	2	20.5	26	15
No.999	9	39	17.47	Married	0	0	Secondary	City	well-off	No	No	No	No	No	No	Yes	No	No	No	No	13	40	4	100	No	No	No	Quit smoking	0	8	27	5	Yes	138	Yes	Hybrid mode	Pure water	3	Bone normal	No	No	No	8	62	2	3	37	8	17
No.1000	9	22	17.38	unmarried	2	0	Higher	City	Upper-middle income	No	No	No	No	No	No	No	No	No	No	No	12	137	8	60	No	Yes	No	Quit smoking	0	7	30	20	No	0	No	Relying entirely on buying groceries and cooking	Tap water	0	Bone loss	No	No	No	2	27	14	6	23	1.5	24
No.1001	9	26	31.84	Married	4	0	Secondary	Country	well-off	Yes	No	No	Yes	No	No	Yes	No	No	No	No	14	170	7	10	No	No	No	Never smoking	0	0	0	0	Yes	149	Yes	Relying entirely on buying groceries and cooking	Tap water	2	Bone normal	No	No	No	39	79	21	1	39	7	23
No.1002	9	24	25.9	Married	8	3	Higher	City	opulence	No	No	No	No	No	No	No	No	No	No	Yes	16	36	1	40	No	Yes	No	Never smoking	0	0	0	0	No	0	Yes	Relying entirely on buying groceries and cooking	Pure water	4	Bone normal	No	No	No	91	48	12	6	36	5.5	9.5
No.1003	9	30	21.95	Married	5	2	Primary	Country	opulence	No	No	No	No	Yes	No	No	No	No	No	No	14	115	10	10	No	Yes	No	Quit smoking	0	12	24	18	No	0	Yes	Hybrid mode	Tap water	6	Bone normal	No	No	No	62	64	12	7	35	2.5	3
No.1004	9	29	22.58	unmarried	3	2	Secondary	Town	opulence	Yes	Yes	No	No	No	No	No	No	No	No	Yes	11	93	2	60	No	No	No	Never smoking	0	0	0	0	No	0	No	Hybrid mode	Pure water	2	Bone normal	No	No	No	32	80	7	6	13	25.5	13
No.1005	9	24	17.59	unmarried	2	1	Secondary	Country	poverty	No	Yes	No	Yes	No	No	No	Yes	No	No	No	14	41	10	40	No	No	No	Never smoking	0	0	0	0	Yes	44	No	Relying entirely on buying groceries and cooking	Pure water	2	Osteoporosis	No	No	No	48	78	15	1	8.5	15	32.5
No.1006	9	28	26.15	Married	1	1	Secondary	Country	opulence	Yes	No	Yes	Yes	No	No	No	No	No	No	No	15	174	9	50	No	No	No	Never smoking	0	0	0	0	No	0	No	Rely entirely on takeout or restaurants	Tap water	1	Bone normal	No	No	No	28	89	17	0	26	33.5	25.5
No.1007	9	31	34.53	unmarried	0	0	Secondary	Town	Low income	No	No	Yes	No	No	No	No	No	No	No	No	14	95	2	20	No	Yes	No	Quit smoking	0	4	32	17	No	0	No	Relying entirely on buying groceries and cooking	Tap water	5	Bone normal	No	No	No	90	48	1	4	32	33.5	29
No.1008	9	29	34.92	unmarried	4	0	Higher	Country	opulence	No	No	No	No	No	No	No	No	No	No	No	12	112	7	90	Yes	No	Yes	Quit smoking	0	9	19	5	Yes	151	Yes	Hybrid mode	Tap water	2	Bone loss	Yes	No	No	80	75	16	4	34.5	35.5	15
No.1009	9	36	17.41	Married	8	2	Secondary	Town	well-off	No	No	No	Yes	Yes	No	Yes	No	No	No	No	14	74	4	10	Yes	Yes	Yes	Never smoking	0	0	0	0	Yes	216	Yes	Hybrid mode	Pure water	1	Bone normal	No	No	No	21	2	8	7	33.5	21	23
No.1010	9	34	17.75	unmarried	4	1	Higher	Country	well-off	No	No	Yes	Yes	No	Yes	No	No	No	Yes	No	14	115	1	60	Yes	No	No	Never smoking	0	0	0	0	No	0	Yes	Hybrid mode	Pure water	7	Bone loss	No	No	No	7	10	11	3	15	21.5	33.5
No.1011	9	39	29.5	Married	0	0	Secondary	City	opulence	No	No	No	No	No	No	No	No	No	No	Yes	13	69	9	70	Yes	No	No	Never smoking	0	0	0	0	No	0	No	Hybrid mode	Tap water	1	Bone loss	No	No	No	19	47	19	5	26.5	15.5	37.5
No.1012	9	37	21.75	Married	6	2	Primary	Town	Upper-middle income	Yes	No	No	Yes	No	No	No	No	Yes	No	Yes	16	116	8	20	No	No	No	Never smoking	0	0	0	0	No	0	No	Relying entirely on buying groceries and cooking	Pure water	3	Bone normal	No	No	No	3	57	4	6	24	21.5	11
No.1013	9	21	32.56	unmarried	5	0	Primary	Town	well-off	No	No	No	No	No	No	No	No	No	No	No	11	138	10	80	No	No	No	Quit smoking	0	9	25	1	No	0	No	Rely entirely on takeout or restaurants	Tap water	0	Bone loss	No	No	No	72	84	13	1	9	39.5	23.5
No.1014	9	38	25.49	Married	3	2	Primary	City	poverty	No	No	No	No	No	No	Yes	No	No	No	No	14	137	6	70	No	Yes	No	Never smoking	0	0	0	0	No	0	No	Relying entirely on buying groceries and cooking	Pure water	6	Bone normal	No	No	No	14	40	17	3	32.5	2.5	26
No.1015	9	25	20.57	Married	1	1	Secondary	City	well-off	No	No	No	No	No	No	Yes	No	No	No	Yes	11	65	1	70	No	Yes	No	Still smoking	32	16	22	0	No	0	No	Hybrid mode	Pure water	2	Bone normal	No	No	No	58	0	11	5	21.5	37.5	5.5
No.1016	9	33	35.29	Married	5	2	Primary	Country	opulence	No	No	No	No	No	No	No	No	No	No	No	15	170	6	40	No	Yes	Yes	Quit smoking	0	2	33	15	No	0	Yes	Hybrid mode	Pure water	1	Bone normal	No	No	No	59	24	4	1	11.5	29	17
No.1017	9	21	21.22	unmarried	4	2	Secondary	City	well-off	No	No	Yes	Yes	No	No	No	No	No	No	No	12	69	8	60	Yes	No	No	Quit smoking	0	12	27	10	No	0	No	Hybrid mode	Tap water	2	Bone normal	No	No	No	54	95	6	5	38.5	28	5.5
No.1018	9	24	35.85	Married	3	0	Primary	Country	Upper-middle income	Yes	No	No	Yes	No	No	Yes	No	No	No	No	16	71	2	10	No	Yes	No	Quit smoking	0	8	15	2	No	0	No	Relying entirely on buying groceries and cooking	Pure water	7	Osteoporosis	No	No	No	84	5	0	3	12	29.5	11
No.1019	9	26	25.16	Married	3	2	Primary	Town	well-off	No	No	Yes	Yes	No	No	No	Yes	Yes	No	No	14	88	4	50	No	Yes	No	Never smoking	0	0	0	0	No	0	Yes	Hybrid mode	Pure water	4	Bone normal	No	No	No	89	85	20	6	20.5	38	5
No.1020	9	27	22.24	Married	4	1	Higher	City	Low income	No	No	No	No	No	No	No	No	No	No	No	15	156	7	80	No	No	Yes	Quit smoking	0	2	18	1	No	0	Yes	Relying entirely on buying groceries and cooking	Tap water	6	Bone normal	No	No	No	91	100	0	6	39	8	4.5
No.1021	9	24	27.36	unmarried	4	1	Primary	City	well-off	No	No	Yes	No	No	No	Yes	No	No	No	No	12	105	1	80	Yes	No	Yes	Never smoking	0	0	0	0	Yes	50	No	Relying entirely on buying groceries and cooking	Pure water	5	Bone normal	No	No	No	39	6	9	5	37.5	38.5	27.5
No.1022	9	21	24.1	Married	5	0	Primary	Country	well-off	No	No	No	No	Yes	No	No	No	No	No	Yes	13	59	1	50	Yes	Yes	No	Still smoking	7	10	25	0	No	0	No	Hybrid mode	Pure water	4	Bone normal	No	No	No	33	75	0	0	5	14	13
No.1023	9	25	31.36	Married	8	3	Secondary	City	well-off	No	Yes	No	No	No	No	No	No	No	No	Yes	11	168	5	40	No	No	No	Quit smoking	0	11	26	13	No	0	No	Relying entirely on buying groceries and cooking	Tap water	6	Bone normal	No	No	No	48	93	4	2	41	18.5	35
No.1024	9	26	22.79	Married	3	1	Secondary	City	Low income	No	No	Yes	Yes	No	No	No	No	No	No	No	12	75	4	20	Yes	Yes	No	Never smoking	0	0	0	0	Yes	22	No	Hybrid mode	Tap water	4	Bone normal	No	No	No	22	8	10	1	0.5	1	30.5
No.1025	9	30	17.02	Married	1	1	Higher	City	Upper-middle income	No	No	No	No	No	No	No	No	No	No	No	11	75	3	90	Yes	No	No	Never smoking	0	0	0	0	No	0	Yes	Hybrid mode	Tap water	2	Bone normal	No	No	No	38	30	2	0	38	2	37.5
No.1026	9	26	21.1	Married	7	3	Higher	City	opulence	No	Yes	No	No	No	No	No	Yes	No	No	No	16	80	5	100	Yes	No	No	Never smoking	0	0	0	0	No	0	Yes	Relying entirely on buying groceries and cooking	Pure water	7	Bone normal	No	No	No	48	39	16	1	5	25	26.5
No.1027	9	37	24.85	Married	1	0	Secondary	City	well-off	No	Yes	No	No	No	No	No	No	No	No	No	12	123	5	10	No	No	No	Never smoking	0	0	0	0	No	0	No	Hybrid mode	Pure water	4	Bone normal	No	No	No	51	31	1	7	17	9.5	28.5
No.1028	9	35	20.89	unmarried	6	1	Primary	City	poverty	No	Yes	No	Yes	No	No	No	No	No	No	No	15	141	1	60	No	No	No	Never smoking	0	0	0	0	No	0	No	Relying entirely on buying groceries and cooking	Pure water	7	Osteoporosis	No	No	No	70	15	13	1	7.5	27	16.5
No.1029	9	39	23.86	Married	6	0	Secondary	City	opulence	No	No	Yes	No	No	No	No	No	No	No	No	16	90	2	100	Yes	No	No	Still smoking	39	3	27	0	No	0	No	Hybrid mode	Pure water	2	Bone normal	No	No	No	81	34	1	4	19.5	16.5	26
No.1030	9	34	18.34	unmarried	1	0	Secondary	City	well-off	Yes	No	Yes	Yes	No	No	No	No	No	No	No	14	80	9	100	Yes	No	Yes	Quit smoking	0	23	15	10	No	0	No	Hybrid mode	Pure water	1	Bone normal	No	No	No	64	30	11	5	11	2	0
No.1031	9	31	35.69	unmarried	2	1	Higher	Town	Low income	No	No	No	No	Yes	No	No	No	Yes	No	No	15	118	7	80	No	No	No	Never smoking	0	0	0	0	No	0	No	Hybrid mode	Pure water	5	Bone normal	No	No	No	85	58	2	4	26	30.5	21
No.1032	9	32	32.5	Married	8	1	Primary	City	Low income	No	No	No	No	No	No	No	No	No	No	Yes	16	102	2	20	Yes	No	No	Never smoking	0	0	0	0	No	0	No	Hybrid mode	Pure water	3	Bone loss	No	No	No	94	12	20	0	11	10.5	12
No.1033	9	26	23.83	Married	8	0	Secondary	Town	well-off	No	Yes	Yes	No	No	No	No	No	No	No	No	15	157	10	60	Yes	No	Yes	Never smoking	0	0	0	0	No	0	Yes	Hybrid mode	Tap water	1	Osteoporosis	No	No	No	40	79	10	1	40	14.5	19.5
No.1034	9	18	35.77	unmarried	3	1	Primary	City	Low income	No	Yes	No	Yes	No	No	No	No	No	No	No	11	125	8	90	No	No	No	Never smoking	0	0	0	0	No	0	No	Relying entirely on buying groceries and cooking	Tap water	4	Bone normal	No	No	No	16	57	9	0	10.5	39	2.5
No.1035	9	25	32.92	Married	7	0	Secondary	City	Upper-middle income	Yes	Yes	No	No	No	No	No	No	No	No	No	14	126	8	70	No	Yes	Yes	Quit smoking	0	11	20	1	No	0	Yes	Hybrid mode	Tap water	6	Bone normal	No	No	No	70	82	0	2	10	23	15.5
No.1036	9	36	25.58	Married	5	1	Secondary	Town	poverty	No	No	No	No	No	Yes	Yes	No	No	No	Yes	13	91	7	90	Yes	Yes	No	Never smoking	0	0	0	0	Yes	33	Yes	Relying entirely on buying groceries and cooking	Pure water	5	Bone normal	No	No	No	8	29	6	5	10	24.5	33.5
No.1037	9	24	28.99	Married	4	1	Secondary	Town	well-off	No	Yes	No	No	No	No	Yes	No	No	No	No	11	75	1	90	No	No	No	Quit smoking	0	7	29	5	No	0	No	Hybrid mode	Pure water	2	Bone normal	No	No	No	84	71	5	7	19	28.5	39.5
No.1038	9	28	21.33	unmarried	8	2	Secondary	Town	well-off	No	No	No	No	No	No	No	No	No	No	No	11	121	10	50	No	No	No	Still smoking	3	11	20	0	No	0	No	Rely entirely on takeout or restaurants	Pure water	6	Bone normal	No	No	No	0	69	17	2	4.5	23.5	24.5
No.1039	9	27	18.51	Married	7	1	Secondary	City	well-off	No	No	No	Yes	No	No	No	No	No	No	Yes	13	73	1	60	Yes	No	Yes	Still smoking	24	10	28	0	No	0	Yes	Relying entirely on buying groceries and cooking	Tap water	3	Bone normal	No	No	No	68	74	19	2	26	1.5	17.5
No.1040	9	18	24.74	Married	3	1	Higher	City	well-off	No	No	No	No	No	No	No	No	No	No	No	12	172	1	60	No	No	No	Quit smoking	0	12	25	3	No	0	Yes	Hybrid mode	Tap water	3	Bone normal	No	No	No	79	92	18	1	4	7.5	13.5
No.1041	9	32	31.99	Married	2	1	Primary	Country	opulence	No	Yes	No	No	No	No	No	No	No	No	No	15	74	9	90	Yes	No	No	Never smoking	0	0	0	0	No	0	No	Hybrid mode	Tap water	4	Bone normal	No	No	Yes	93	89	7	5	3.5	33.5	3.5
No.1042	9	27	34.68	Married	0	0	Secondary	City	well-off	No	No	No	No	No	No	Yes	Yes	No	No	Yes	16	172	10	60	No	Yes	No	Quit smoking	0	5	24	17	No	0	Yes	Rely entirely on takeout or restaurants	Pure water	1	Osteoporosis	No	No	Yes	37	88	9	6	21	24.5	34
No.1043	9	25	27.21	Married	2	1	Secondary	Town	Upper-middle income	No	No	No	No	No	No	No	No	No	No	No	14	158	10	10	No	No	No	Never smoking	0	0	0	0	No	0	No	Relying entirely on buying groceries and cooking	Pure water	1	Bone normal	No	No	No	63	86	17	1	33.5	30.5	38
No.1044	9	38	27.61	unmarried	8	0	Primary	Country	opulence	No	No	No	No	No	No	Yes	No	No	No	No	15	132	1	40	Yes	No	No	Quit smoking	0	11	21	14	Yes	71	Yes	Hybrid mode	Tap water	4	Bone loss	No	No	No	33	50	17	6	40.5	12	19.5
No.1045	9	32	34.77	Married	1	0	Higher	City	well-off	Yes	No	No	No	No	No	No	No	No	No	No	13	73	3	100	Yes	Yes	No	Never smoking	0	0	0	0	No	0	No	Relying entirely on buying groceries and cooking	Tap water	5	Bone normal	No	No	No	5	96	15	3	38.5	25.5	5.5
No.1046	9	20	25.23	Married	7	0	Secondary	Country	opulence	Yes	Yes	No	No	No	Yes	No	No	Yes	No	No	15	144	9	10	No	No	No	Still smoking	24	14	21	0	No	0	Yes	Rely entirely on takeout or restaurants	Tap water	6	Bone normal	No	No	No	4	60	2	2	3	7.5	20.5
No.1047	9	31	21.38	Married	7	0	Higher	Country	poverty	Yes	No	No	No	No	No	No	Yes	Yes	No	No	14	46	6	100	Yes	No	No	Never smoking	0	0	0	0	No	0	No	Rely entirely on takeout or restaurants	Tap water	2	Bone loss	No	No	No	83	20	8	5	15	42	10
No.1048	9	39	35.76	Married	1	0	Primary	Town	opulence	Yes	Yes	No	No	No	No	No	No	No	No	No	13	81	7	60	No	No	No	Still smoking	3	9	23	0	No	0	No	Relying entirely on buying groceries and cooking	Tap water	2	Bone normal	No	No	No	3	99	4	5	35	9.5	26
No.1049	9	28	21.76	Married	7	0	Secondary	City	poverty	No	No	No	Yes	No	No	No	No	No	No	No	15	118	9	10	No	No	No	Never smoking	0	0	0	0	Yes	221	No	Relying entirely on buying groceries and cooking	Pure water	5	Osteoporosis	No	No	No	41	24	8	6	33.5	19	2
No.1050	9	20	30.55	Married	3	2	Higher	Town	Upper-middle income	No	Yes	No	No	No	No	Yes	No	No	No	No	12	144	4	70	Yes	No	No	Never smoking	0	0	0	0	Yes	156	Yes	Relying entirely on buying groceries and cooking	Pure water	4	Bone normal	No	No	No	39	40	19	2	36.5	21	27.5
No.1051	10	22	35.92	Married	4	0	Secondary	Town	well-off	No	No	Yes	No	No	No	No	No	No	No	Yes	13	125	6	20	Yes	No	Yes	Still smoking	4	8	26	0	Yes	26	Yes	Relying entirely on buying groceries and cooking	Tap water	7	Bone normal	No	No	No	74	50	13	4	11.5	17.5	11.5
No.1052	10	27	23.06	Married	3	0	Higher	City	Upper-middle income	Yes	No	No	Yes	No	No	No	No	No	No	No	11	166	8	60	Yes	Yes	Yes	Quit smoking	0	3	33	18	Yes	198	Yes	Relying entirely on buying groceries and cooking	Pure water	0	Osteoporosis	No	No	No	26	94	11	7	20	24.5	3
No.1053	10	29	22.77	Married	2	0	Secondary	City	opulence	No	Yes	No	No	No	No	No	No	No	Yes	No	12	128	1	60	Yes	No	No	Never smoking	0	0	0	0	Yes	54	Yes	Hybrid mode	Pure water	2	Bone normal	No	No	Yes	82	81	2	6	19.5	16.5	20
No.1054	10	24	29.77	unmarried	7	0	Higher	City	Upper-middle income	No	No	No	Yes	No	No	No	No	No	No	No	13	66	3	50	Yes	No	No	Still smoking	13	10	25	0	No	0	Yes	Relying entirely on buying groceries and cooking	Pure water	3	Bone loss	No	No	No	5	28	21	7	7.5	5	37
No.1055	10	29	24.85	Married	8	3	Primary	Town	well-off	No	Yes	Yes	No	No	No	Yes	No	No	No	No	13	40	9	10	No	No	No	Never smoking	0	0	0	0	No	0	No	Hybrid mode	Pure water	3	Bone loss	No	No	No	81	28	6	0	3	9	35.5
No.1056	10	28	22.9	Married	2	2	Higher	Country	well-off	No	No	No	No	No	No	Yes	No	No	No	No	11	71	8	30	No	Yes	No	Never smoking	0	0	0	0	No	0	No	Relying entirely on buying groceries and cooking	Pure water	5	Bone loss	No	No	No	7	21	4	5	29	20	6.5
No.1057	10	29	18.69	Married	7	0	Higher	City	Low income	No	No	No	Yes	No	No	Yes	No	No	No	No	13	84	4	10	No	No	No	Never smoking	0	0	0	0	Yes	110	No	Rely entirely on takeout or restaurants	Tap water	3	Bone loss	No	No	No	18	19	7	4	33	36	24.5
No.1058	10	27	17.46	unmarried	0	0	Secondary	Country	Upper-middle income	Yes	No	Yes	Yes	Yes	No	No	No	No	No	No	16	104	3	100	No	No	No	Quit smoking	0	12	21	17	No	0	No	Rely entirely on takeout or restaurants	Tap water	3	Bone loss	No	No	No	21	41	8	1	2	6	21.5
No.1059	10	26	29.32	Married	8	1	Higher	Country	opulence	No	No	No	Yes	No	No	No	No	No	No	No	14	127	9	60	No	No	Yes	Never smoking	0	0	0	0	Yes	227	No	Relying entirely on buying groceries and cooking	Pure water	2	Osteoporosis	No	No	No	29	41	13	0	22	17.5	18
No.1060	10	29	17.16	unmarried	0	0	Higher	Town	well-off	No	Yes	No	No	No	No	No	No	No	No	Yes	14	42	9	30	Yes	No	No	Quit smoking	0	17	15	8	Yes	151	Yes	Hybrid mode	Pure water	2	Bone normal	No	No	No	60	89	11	2	26	6	26
No.1061	10	30	29.74	unmarried	3	0	Higher	City	poverty	No	No	No	Yes	No	No	Yes	No	No	No	No	16	163	2	100	No	No	No	Quit smoking	0	12	25	12	No	0	No	Relying entirely on buying groceries and cooking	Pure water	6	Osteoporosis	No	No	No	29	49	17	0	28	36	8
No.1062	10	25	23.02	Married	6	0	Higher	Country	opulence	Yes	No	No	No	No	No	No	No	Yes	No	No	16	177	9	70	Yes	No	No	Still smoking	1	8	23	0	No	0	Yes	Hybrid mode	Pure water	6	Bone loss	No	No	No	17	89	20	2	15.5	29.5	6.5
No.1063	10	30	25.89	Married	6	0	Higher	Country	well-off	Yes	Yes	No	No	No	Yes	No	No	Yes	No	No	12	98	1	40	Yes	No	No	Never smoking	0	0	0	0	No	0	No	Rely entirely on takeout or restaurants	Pure water	6	Bone normal	No	No	No	54	77	3	5	7.5	25.5	38.5
No.1064	10	33	22.15	Married	8	2	Secondary	Country	well-off	No	No	No	Yes	No	No	No	No	No	No	No	14	36	10	10	No	No	No	Quit smoking	0	10	27	13	No	0	Yes	Hybrid mode	Pure water	4	Bone loss	No	No	Yes	16	62	11	5	32	25.5	33.5
No.1065	10	33	29.72	Married	8	3	Secondary	City	well-off	No	No	No	No	No	No	No	No	No	Yes	No	12	91	8	10	No	Yes	No	Never smoking	0	0	0	0	No	0	No	Relying entirely on buying groceries and cooking	Pure water	2	Bone normal	No	No	Yes	100	58	9	4	30	38	7.5
No.1066	10	38	32.96	Married	6	0	Secondary	Town	Upper-middle income	No	No	No	No	Yes	No	No	No	No	No	No	15	69	9	20	No	Yes	No	Quit smoking	0	4	24	8	No	0	Yes	Hybrid mode	Pure water	2	Osteoporosis	No	No	No	25	71	8	2	17	12	17
No.1067	10	37	21.8	unmarried	2	1	Higher	City	Upper-middle income	No	No	No	No	No	No	No	No	No	No	Yes	15	45	5	30	No	No	No	Quit smoking	0	15	24	14	No	0	Yes	Hybrid mode	Pure water	7	Bone normal	No	No	No	69	12	16	6	16.5	30.5	13
No.1068	10	33	18.78	Married	1	1	Primary	City	Low income	No	No	No	Yes	No	No	No	No	Yes	No	No	15	127	8	30	No	No	Yes	Never smoking	0	0	0	0	Yes	211	Yes	Relying entirely on buying groceries and cooking	Pure water	7	Bone loss	No	No	No	61	11	18	6	29.5	3.5	14.5
No.1069	10	33	22.14	unmarried	3	0	Secondary	City	Upper-middle income	No	No	Yes	No	No	No	Yes	No	No	No	No	16	141	10	30	No	Yes	No	Never smoking	0	0	0	0	No	0	No	Relying entirely on buying groceries and cooking	Pure water	6	Bone normal	No	No	No	86	45	1	3	19.5	24.5	40.5
No.1070	10	30	32.71	Married	7	1	Higher	Town	opulence	No	No	No	Yes	No	No	No	No	No	No	No	13	108	9	70	No	Yes	No	Never smoking	0	0	0	0	Yes	184	Yes	Hybrid mode	Tap water	3	Bone normal	No	No	No	11	60	16	0	23.5	38	30.5
No.1071	10	35	32.79	Married	1	0	Secondary	Town	well-off	No	No	No	No	Yes	No	No	No	No	No	No	11	150	9	80	No	No	No	Never smoking	0	0	0	0	No	0	No	Relying entirely on buying groceries and cooking	Pure water	4	Bone normal	No	No	Yes	33	48	3	2	6.5	25.5	21.5
No.1072	10	29	25.58	Married	7	1	Secondary	City	poverty	Yes	Yes	No	Yes	No	No	No	No	No	No	No	15	135	1	30	Yes	No	No	Never smoking	0	0	0	0	Yes	70	No	Rely entirely on takeout or restaurants	Pure water	1	Bone loss	No	No	No	73	28	14	2	19	35	41
No.1073	10	25	23.51	Married	0	0	Primary	City	Upper-middle income	No	No	No	No	No	No	Yes	No	No	No	No	14	149	2	60	No	No	No	Never smoking	0	0	0	0	No	0	No	Relying entirely on buying groceries and cooking	Pure water	5	Bone loss	No	No	No	50	79	20	4	24	18.5	37
No.1074	10	22	32.23	Married	6	2	Secondary	Town	well-off	No	No	No	Yes	Yes	No	No	No	No	No	Yes	13	61	5	70	Yes	No	No	Quit smoking	0	14	23	14	Yes	87	Yes	Relying entirely on buying groceries and cooking	Pure water	4	Bone loss	No	No	No	47	76	5	2	35	26	41.5
No.1075	10	21	21.04	Married	2	2	Higher	Country	opulence	No	No	Yes	Yes	Yes	No	No	No	No	Yes	No	11	176	1	40	Yes	Yes	No	Never smoking	0	0	0	0	No	0	No	Relying entirely on buying groceries and cooking	Pure water	0	Bone normal	No	No	No	26	42	6	2	13.5	29	17
No.1076	10	30	32.79	Married	0	0	Primary	City	Low income	Yes	No	No	No	No	No	Yes	No	No	No	Yes	12	43	3	100	No	No	No	Never smoking	0	0	0	0	No	0	No	Hybrid mode	Pure water	6	Bone normal	No	No	No	89	29	7	0	28	35.5	38
No.1077	10	35	30.51	unmarried	5	1	Secondary	Town	Low income	No	No	Yes	No	Yes	No	No	No	No	No	Yes	12	151	3	60	Yes	Yes	No	Never smoking	0	0	0	0	No	0	Yes	Relying entirely on buying groceries and cooking	Pure water	4	Bone normal	No	No	No	54	72	1	3	32.5	20.5	20
No.1078	10	20	22.39	Married	5	0	Secondary	Town	Low income	No	No	Yes	Yes	No	No	No	No	No	No	Yes	13	165	2	40	No	No	No	Never smoking	0	0	0	0	No	0	No	Relying entirely on buying groceries and cooking	Tap water	3	Bone normal	No	No	No	21	59	0	5	38	31.5	17
No.1079	10	32	26.07	Married	1	0	Secondary	Town	opulence	No	No	No	Yes	No	No	No	Yes	No	No	No	11	56	4	80	No	No	No	Quit smoking	0	12	27	6	No	0	Yes	Relying entirely on buying groceries and cooking	Pure water	5	Bone normal	No	No	No	48	24	5	7	14	23.5	33
No.1080	10	32	28.13	unmarried	0	0	Secondary	Country	Low income	No	No	No	No	No	Yes	Yes	No	No	No	No	12	170	3	80	No	No	No	Never smoking	0	0	0	0	No	0	No	Relying entirely on buying groceries and cooking	Pure water	6	Bone normal	No	No	No	31	52	7	0	32	1.5	21.5
No.1081	10	30	18.42	unmarried	5	0	Secondary	Country	well-off	No	No	No	Yes	No	No	No	No	No	No	No	16	65	4	20	No	Yes	No	Never smoking	0	0	0	0	No	0	No	Hybrid mode	Tap water	5	Bone loss	No	No	No	82	85	12	7	0.5	25.5	30
No.1082	10	20	29.47	Married	3	2	Secondary	City	Upper-middle income	Yes	No	No	No	No	No	No	No	Yes	No	Yes	12	94	3	90	Yes	Yes	No	Never smoking	0	0	0	0	No	0	No	Relying entirely on buying groceries and cooking	Pure water	4	Bone loss	No	No	No	93	30	17	3	16.5	31	32.5
No.1083	10	27	29.31	Married	7	1	Higher	City	well-off	No	No	No	No	No	No	No	No	No	No	No	15	133	9	50	No	No	Yes	Never smoking	0	0	0	0	No	0	Yes	Rely entirely on takeout or restaurants	Pure water	7	Bone normal	No	No	No	41	7	14	1	23.5	7.5	35
No.1084	10	33	30.6	unmarried	1	2	Higher	City	Low income	Yes	No	Yes	Yes	No	No	No	No	No	Yes	Yes	15	117	5	50	No	No	No	Never smoking	0	0	0	0	Yes	99	No	Hybrid mode	Pure water	5	Bone loss	No	No	No	83	100	0	7	20	28	1
No.1085	10	27	23.36	Married	6	2	Secondary	Country	well-off	No	No	No	Yes	No	No	No	No	No	No	No	13	45	1	30	No	No	No	Never smoking	0	0	0	0	No	0	No	Relying entirely on buying groceries and cooking	Pure water	3	Bone normal	No	No	No	41	50	18	4	17.5	5.5	30
No.1086	10	28	19.46	Married	8	3	Secondary	City	Low income	No	No	Yes	Yes	No	No	No	No	No	No	Yes	12	71	6	60	Yes	Yes	No	Never smoking	0	0	0	0	No	0	No	Relying entirely on buying groceries and cooking	Tap water	3	Bone normal	No	No	No	98	4	14	0	18.5	20	3.5
No.1087	10	35	29.27	unmarried	3	1	Secondary	Country	well-off	No	Yes	No	Yes	No	No	No	Yes	No	No	No	11	109	5	100	No	No	No	Still smoking	21	8	19	0	Yes	199	No	Rely entirely on takeout or restaurants	Tap water	7	Osteoporosis	No	No	No	35	85	10	7	22	12.5	21.5
No.1088	10	36	30.41	Married	1	1	Secondary	Town	opulence	No	No	No	No	No	No	No	No	No	Yes	No	14	148	10	70	No	No	No	Quit smoking	0	13	26	4	Yes	81	No	Hybrid mode	Pure water	5	Osteoporosis	No	No	No	44	94	1	2	25	31.5	2
No.1089	10	29	30.47	Married	1	2	Secondary	Country	Low income	Yes	No	Yes	No	Yes	Yes	Yes	No	No	No	Yes	13	111	8	60	Yes	No	No	Still smoking	6	8	31	0	No	0	No	Relying entirely on buying groceries and cooking	Tap water	2	Bone normal	No	No	No	79	61	20	3	5	26.5	8.5
No.1090	10	35	21.88	Married	7	1	Primary	City	Upper-middle income	No	No	No	No	No	Yes	No	No	No	No	No	14	134	2	50	Yes	No	No	Never smoking	0	0	0	0	No	0	Yes	Hybrid mode	Pure water	2	Bone normal	No	No	No	95	52	17	6	2	8	8
No.1091	10	19	34.85	unmarried	7	1	Primary	Town	Low income	No	No	No	Yes	No	Yes	No	No	Yes	No	No	11	163	4	40	No	Yes	No	Never smoking	0	0	0	0	No	0	No	Relying entirely on buying groceries and cooking	Tap water	3	Bone normal	No	No	No	92	81	9	1	39	3.5	3
No.1092	10	25	35.8	Married	8	3	Secondary	Country	well-off	No	No	No	No	No	No	No	No	No	Yes	No	14	102	4	100	No	No	No	Never smoking	0	0	0	0	No	0	Yes	Hybrid mode	Tap water	5	Bone loss	No	No	No	55	16	10	6	18.5	11.5	20
No.1093	10	30	31.48	Married	2	2	Higher	Country	opulence	No	No	No	No	No	No	No	No	No	No	No	16	129	4	70	No	No	No	Never smoking	0	0	0	0	No	0	No	Hybrid mode	Pure water	2	Bone normal	No	No	No	32	68	10	1	0.5	27	33
No.1094	10	37	35.31	Married	6	0	Secondary	Town	well-off	No	No	No	No	No	No	No	Yes	No	No	No	16	137	3	80	Yes	No	No	Never smoking	0	0	0	0	No	0	Yes	Relying entirely on buying groceries and cooking	Pure water	4	Bone loss	No	No	No	72	12	4	2	28.5	25	32
No.1095	10	18	21.42	Married	6	1	Primary	Town	Upper-middle income	No	No	No	No	No	No	Yes	No	Yes	Yes	Yes	14	43	2	20	Yes	No	No	Still smoking	9	17	18	0	No	0	No	Hybrid mode	Pure water	3	Bone normal	No	No	No	22	35	4	0	16	19.5	4
No.1096	10	23	28.59	Married	1	0	Primary	City	Low income	No	Yes	No	No	Yes	No	No	No	No	No	No	16	154	7	70	No	No	No	Still smoking	23	2	29	0	No	0	No	Relying entirely on buying groceries and cooking	Pure water	3	Osteoporosis	No	No	No	48	49	2	7	25	17	3
No.1097	10	32	17.28	Married	6	0	Secondary	Town	well-off	No	No	No	No	No	No	Yes	No	No	No	No	11	124	6	90	No	No	No	Never smoking	0	0	0	0	Yes	175	Yes	Hybrid mode	Pure water	3	Bone normal	No	No	No	38	4	2	6	28	22	0.5
No.1098	10	31	31.39	Married	6	1	Secondary	Town	well-off	No	Yes	Yes	No	No	No	No	No	Yes	No	No	15	79	3	10	No	No	No	Never smoking	0	0	0	0	No	0	Yes	Relying entirely on buying groceries and cooking	Pure water	3	Bone loss	No	No	No	58	14	13	3	35	9	36
No.1099	10	38	23.11	Married	7	1	Secondary	City	opulence	No	No	No	Yes	No	No	Yes	No	No	No	No	13	144	4	50	No	No	No	Never smoking	0	0	0	0	No	0	No	Relying entirely on buying groceries and cooking	Tap water	3	Bone normal	No	No	No	66	95	21	5	41	39.5	20.5
No.1100	10	26	30.26	Married	8	1	Secondary	Town	Upper-middle income	No	No	No	No	No	No	No	No	No	No	No	14	43	9	30	Yes	No	No	Never smoking	0	0	0	0	No	0	No	Hybrid mode	Tap water	2	Bone normal	No	No	No	91	38	11	3	35	9	22
No.1101	10	18	28.5	Married	2	0	Secondary	City	Low income	No	No	No	No	No	No	No	No	No	No	No	13	147	2	40	No	No	No	Still smoking	25	8	24	0	No	0	No	Relying entirely on buying groceries and cooking	Pure water	5	Bone normal	No	No	No	48	43	0	2	6.5	26.5	20.5
No.1102	10	37	22.88	Married	0	0	Higher	Town	Low income	No	No	No	Yes	No	No	No	No	No	No	No	11	60	2	20	No	No	No	Never smoking	0	0	0	0	No	0	No	Relying entirely on buying groceries and cooking	Pure water	1	Osteoporosis	No	No	No	58	55	8	7	22.5	33.5	21.5
No.1103	10	38	17.6	Married	1	1	Secondary	Town	poverty	No	No	No	No	No	No	Yes	No	No	No	Yes	12	113	9	90	Yes	No	No	Quit smoking	0	17	19	3	No	0	No	Hybrid mode	Pure water	6	Osteoporosis	No	No	No	63	8	9	6	36.5	4.5	26
No.1104	10	22	25.26	Married	6	2	Secondary	Town	poverty	No	Yes	No	Yes	Yes	No	No	No	Yes	No	No	11	154	10	50	No	Yes	No	Never smoking	0	0	0	0	No	0	No	Rely entirely on takeout or restaurants	Pure water	4	Bone normal	No	Yes	No	17	55	10	2	7.5	13	22
No.1105	10	28	17.86	unmarried	4	0	Secondary	Town	poverty	No	Yes	No	No	No	No	Yes	No	No	No	No	11	168	8	50	No	Yes	No	Still smoking	1	14	24	0	No	0	No	Hybrid mode	Pure water	5	Bone normal	No	No	Yes	72	77	2	1	23	16	7
No.1106	10	23	21.77	Married	5	1	Primary	City	Upper-middle income	No	No	No	Yes	No	No	No	Yes	Yes	Yes	No	15	77	6	10	No	No	Yes	Quit smoking	0	14	18	6	No	0	No	Hybrid mode	Tap water	3	Bone normal	No	No	No	6	20	12	7	3	40	2
No.1107	10	30	29.5	Married	7	1	Primary	Country	Upper-middle income	Yes	No	No	Yes	No	No	No	No	No	No	No	11	166	10	30	Yes	Yes	No	Never smoking	0	0	0	0	Yes	185	Yes	Relying entirely on buying groceries and cooking	Pure water	0	Bone normal	No	No	No	14	86	9	4	34	28	10.5
No.1108	10	19	17.57	Married	8	0	Higher	Town	well-off	No	No	No	No	No	No	No	No	No	No	No	14	124	1	30	No	No	No	Never smoking	0	0	0	0	Yes	38	No	Relying entirely on buying groceries and cooking	Pure water	4	Bone normal	No	No	No	43	73	15	2	29.5	28	31
No.1109	10	26	31.61	Married	4	0	Secondary	City	well-off	No	Yes	No	No	No	No	No	No	No	No	Yes	12	60	10	60	Yes	No	No	Never smoking	0	0	0	0	Yes	208	No	Hybrid mode	Pure water	0	Bone loss	No	No	No	4	49	7	2	36	19.5	12.5
No.1110	10	21	21.53	Married	8	0	Higher	City	well-off	No	No	No	No	No	No	No	No	No	No	No	11	85	9	10	Yes	Yes	Yes	Never smoking	0	0	0	0	Yes	32	No	Rely entirely on takeout or restaurants	Tap water	7	Osteoporosis	No	No	No	85	100	2	0	21	41.5	40.5
No.1111	10	19	29.56	Married	6	2	Secondary	City	Upper-middle income	No	No	No	No	Yes	No	Yes	No	Yes	Yes	Yes	16	157	3	40	Yes	No	No	Quit smoking	0	16	18	4	Yes	53	No	Hybrid mode	Tap water	7	Bone normal	No	No	No	32	43	7	0	19.5	23	1
No.1112	10	39	25.71	Married	4	0	Secondary	Town	well-off	No	No	Yes	Yes	Yes	No	Yes	No	No	No	No	13	79	3	80	Yes	No	No	Never smoking	0	0	0	0	No	0	Yes	Relying entirely on buying groceries and cooking	Tap water	1	Osteoporosis	No	No	No	51	19	18	2	18.5	0.5	35.5
No.1113	10	24	23.86	Married	1	1	Secondary	Country	well-off	No	No	No	No	No	No	No	No	No	No	Yes	12	73	3	40	No	Yes	No	Still smoking	19	4	18	0	No	0	No	Relying entirely on buying groceries and cooking	Pure water	0	Bone normal	No	No	No	5	14	16	2	13	11	40
No.1114	10	25	22.44	Married	5	1	Secondary	City	opulence	No	No	No	No	No	No	No	No	No	No	No	11	73	7	100	Yes	No	No	Never smoking	0	0	0	0	No	0	Yes	Hybrid mode	Pure water	4	Bone normal	No	No	No	83	87	5	7	19	31.5	13
No.1115	10	22	35.12	Married	8	1	Secondary	Country	opulence	No	No	No	No	No	No	No	No	No	No	No	13	140	8	40	Yes	No	No	Never smoking	0	0	0	0	No	0	No	Relying entirely on buying groceries and cooking	Tap water	2	Bone loss	No	No	No	28	31	4	5	3	27	7
No.1116	10	34	17.35	Married	7	0	Primary	City	well-off	Yes	No	No	Yes	No	No	Yes	Yes	No	No	No	16	115	4	70	Yes	Yes	No	Still smoking	36	4	31	0	No	0	No	Hybrid mode	Tap water	1	Bone loss	No	No	No	31	2	5	2	17	26	8.5
No.1117	10	34	27.23	Married	5	0	Higher	Country	Upper-middle income	No	No	No	No	No	No	No	No	No	No	No	13	147	5	70	No	No	No	Never smoking	0	0	0	0	No	0	No	Relying entirely on buying groceries and cooking	Tap water	7	Bone normal	No	No	No	29	56	2	4	42	41	17.5
No.1118	10	27	28.36	Married	4	2	Secondary	City	well-off	No	Yes	No	No	No	No	Yes	Yes	No	No	Yes	13	156	8	90	Yes	No	No	Never smoking	0	0	0	0	No	0	No	Rely entirely on takeout or restaurants	Pure water	0	Bone loss	No	No	No	74	21	13	2	7.5	34.5	2
No.1119	10	25	32.69	Married	7	0	Secondary	City	Upper-middle income	No	No	No	No	No	No	No	Yes	No	No	No	13	99	3	30	No	Yes	No	Never smoking	0	0	0	0	No	0	No	Relying entirely on buying groceries and cooking	Pure water	5	Bone normal	No	No	No	73	90	10	4	32	31.5	16
No.1120	10	18	17.98	Married	5	2	Higher	City	opulence	No	Yes	Yes	No	No	No	No	No	No	No	No	12	128	5	10	Yes	No	No	Quit smoking	0	21	15	18	No	0	No	Hybrid mode	Tap water	3	Bone loss	No	No	No	10	20	11	2	29	27	0.5
No.1121	10	26	27.66	Married	7	1	Primary	City	poverty	Yes	No	Yes	No	No	No	No	No	No	Yes	No	14	175	4	70	Yes	No	No	Never smoking	0	0	0	0	No	0	No	Hybrid mode	Pure water	7	Bone normal	No	No	No	6	68	11	1	15	26.5	35
No.1122	10	34	34.06	Married	3	0	Higher	Country	opulence	No	No	Yes	No	No	No	No	No	No	No	No	11	96	10	30	Yes	No	No	Still smoking	8	15	24	0	No	0	No	Rely entirely on takeout or restaurants	Tap water	4	Bone normal	No	No	No	35	3	13	5	29	0	4
No.1123	10	18	20.62	Married	1	0	Higher	City	well-off	No	No	No	No	No	No	No	No	No	No	No	13	40	2	70	No	Yes	No	Never smoking	0	0	0	0	No	0	No	Hybrid mode	Pure water	7	Bone normal	No	No	No	65	34	6	1	39.5	24.5	41.5
No.1124	10	18	28.53	unmarried	2	2	Secondary	Town	Low income	No	No	No	Yes	No	No	Yes	No	No	No	No	14	64	8	70	Yes	No	No	Never smoking	0	0	0	0	No	0	Yes	Hybrid mode	Pure water	4	Osteoporosis	No	No	No	8	59	8	1	9.5	4	10.5
No.1125	10	19	26.36	unmarried	8	0	Primary	Country	well-off	No	No	No	Yes	No	No	Yes	No	No	No	Yes	12	174	8	20	No	No	No	Quit smoking	0	13	21	12	No	0	No	Hybrid mode	Tap water	6	Bone normal	No	No	No	67	28	9	2	12	7	20.5
No.1126	10	20	19.24	Married	0	0	Primary	City	well-off	No	No	No	No	No	No	Yes	No	No	No	No	15	165	8	40	No	Yes	No	Quit smoking	0	1	21	18	No	0	Yes	Relying entirely on buying groceries and cooking	Tap water	2	Bone normal	No	No	No	22	41	18	2	8	1.5	16.5
No.1127	10	28	17.27	Married	1	1	Secondary	City	well-off	No	No	No	No	No	No	Yes	No	No	No	No	11	179	4	30	No	Yes	No	Never smoking	0	0	0	0	No	0	Yes	Relying entirely on buying groceries and cooking	Pure water	5	Bone normal	No	No	No	43	14	9	5	28	16.5	35.5
No.1128	10	37	23.99	unmarried	3	0	Higher	Town	well-off	No	No	No	No	Yes	No	Yes	No	No	No	No	16	157	8	90	No	No	No	Never smoking	0	0	0	0	Yes	237	No	Relying entirely on buying groceries and cooking	Pure water	6	Bone normal	No	No	No	80	62	13	3	8	28	5
No.1129	10	37	32.51	unmarried	2	0	Secondary	Country	Upper-middle income	No	No	No	No	Yes	Yes	Yes	No	No	No	Yes	15	133	4	60	No	No	No	Quit smoking	0	13	21	15	No	0	No	Relying entirely on buying groceries and cooking	Pure water	1	Bone loss	No	No	No	12	13	3	5	21.5	25.5	25
No.1130	10	21	21.25	Married	1	0	Primary	Country	Upper-middle income	No	No	No	No	No	No	Yes	No	No	No	No	15	52	3	90	Yes	No	No	Never smoking	0	0	0	0	No	0	Yes	Hybrid mode	Pure water	5	Bone normal	No	No	No	46	94	5	2	16.5	9	2.5
No.1131	10	31	33.58	Married	6	1	Secondary	City	well-off	No	Yes	No	Yes	No	No	Yes	No	No	No	No	13	157	10	90	No	No	No	Still smoking	10	20	18	0	Yes	53	No	Relying entirely on buying groceries and cooking	Tap water	0	Osteoporosis	No	No	No	34	93	18	6	30.5	8.5	25
No.1132	10	23	34.87	Married	6	0	Secondary	Country	Upper-middle income	Yes	No	No	Yes	No	No	No	No	No	No	No	11	98	4	60	Yes	Yes	No	Never smoking	0	0	0	0	No	0	No	Hybrid mode	Tap water	0	Bone normal	No	No	No	20	83	9	4	6	27.5	4
No.1133	10	38	26.22	Married	2	1	Secondary	City	poverty	No	No	No	Yes	No	Yes	No	No	No	No	No	14	174	8	20	Yes	No	No	Never smoking	0	0	0	0	No	0	No	Relying entirely on buying groceries and cooking	Pure water	4	Bone normal	No	No	No	23	39	2	3	18.5	32.5	17.5
No.1134	10	26	20.59	Married	3	0	Primary	Town	Low income	No	Yes	No	Yes	No	No	No	No	No	No	No	15	121	7	70	No	Yes	No	Still smoking	14	12	26	0	No	0	No	Hybrid mode	Pure water	0	Bone normal	No	No	No	11	75	11	0	5	16	6.5
No.1135	10	18	30.78	Married	6	0	Secondary	City	Upper-middle income	No	No	No	No	No	No	No	No	No	No	Yes	12	128	2	20	Yes	No	No	Quit smoking	0	10	20	16	No	0	No	Hybrid mode	Tap water	0	Bone normal	No	No	No	35	6	5	0	15.5	33	41.5
No.1136	10	23	26.08	Married	4	1	Secondary	City	Low income	No	No	No	No	No	No	No	No	No	Yes	No	15	137	10	40	No	Yes	No	Still smoking	6	12	16	0	No	0	No	Hybrid mode	Tap water	2	Bone loss	No	No	No	20	93	15	5	34.5	34	25.5
No.1137	10	24	27.77	Married	1	0	Primary	Town	Upper-middle income	No	No	Yes	Yes	No	No	No	No	Yes	No	No	12	81	1	70	Yes	Yes	No	Never smoking	0	0	0	0	No	0	No	Relying entirely on buying groceries and cooking	Tap water	5	Bone loss	Yes	No	No	43	95	3	5	6	30.5	36.5
No.1138	10	37	35.88	Married	8	1	Higher	Country	opulence	No	Yes	Yes	Yes	No	Yes	No	No	No	No	Yes	12	152	8	70	Yes	No	No	Quit smoking	0	11	17	19	Yes	189	Yes	Hybrid mode	Tap water	6	Osteoporosis	No	No	No	21	35	13	3	28	20.5	32.5
No.1139	10	23	25.94	Married	1	1	Secondary	Country	opulence	No	No	No	No	No	No	No	No	No	No	No	11	58	7	40	Yes	Yes	No	Quit smoking	0	5	25	10	Yes	225	No	Relying entirely on buying groceries and cooking	Tap water	6	Bone loss	No	No	No	84	93	10	6	10.5	28	33
No.1140	10	20	18.3	Married	2	2	Higher	Town	opulence	No	No	Yes	No	No	No	No	No	No	No	No	15	122	1	20	No	Yes	No	Quit smoking	0	10	16	17	No	0	Yes	Relying entirely on buying groceries and cooking	Pure water	1	Bone normal	No	No	No	71	32	21	2	8.5	40.5	37
No.1141	10	25	31.11	Married	0	0	Higher	City	Low income	No	No	Yes	No	No	No	Yes	No	No	No	No	15	40	6	10	No	No	No	Quit smoking	0	6	33	4	No	0	No	Hybrid mode	Pure water	7	Bone normal	No	No	No	63	68	16	7	32	27.5	16
No.1142	10	36	24.59	Married	3	2	Higher	Country	well-off	No	Yes	No	Yes	No	No	No	No	No	No	No	11	76	7	90	Yes	No	No	Never smoking	0	0	0	0	No	0	Yes	Hybrid mode	Tap water	0	Bone loss	No	No	Yes	89	67	5	2	3	41	6.5
No.1143	10	19	33.69	Married	0	0	Secondary	Country	Upper-middle income	No	No	No	No	No	No	No	No	Yes	Yes	No	14	65	6	20	No	No	Yes	Never smoking	0	0	0	0	No	0	No	Rely entirely on takeout or restaurants	Tap water	1	Osteoporosis	No	No	No	71	17	18	1	15	30	13
No.1144	10	19	35.96	Married	5	1	Secondary	Town	opulence	No	No	No	No	No	No	Yes	No	No	No	No	15	86	10	80	Yes	No	No	Never smoking	0	0	0	0	No	0	No	Hybrid mode	Pure water	3	Bone normal	No	No	No	85	21	14	0	28.5	19	10.5
No.1145	10	28	18.08	unmarried	1	2	Primary	Town	well-off	No	No	No	No	No	No	No	No	No	No	No	13	75	5	20	Yes	No	No	Never smoking	0	0	0	0	No	0	No	Rely entirely on takeout or restaurants	Pure water	0	Bone loss	No	No	No	2	73	2	6	34	35	0
No.1146	10	32	26.2	unmarried	8	2	Primary	Country	well-off	No	No	No	No	No	Yes	Yes	No	No	No	No	11	105	3	100	No	No	No	Never smoking	0	0	0	0	No	0	Yes	Hybrid mode	Tap water	6	Bone loss	No	No	No	47	98	4	4	20.5	20.5	0
No.1147	10	33	26.61	unmarried	3	0	Higher	Country	Low income	No	No	No	No	No	No	No	No	No	No	No	14	156	5	20	No	No	Yes	Never smoking	0	0	0	0	No	0	No	Rely entirely on takeout or restaurants	Tap water	0	Bone normal	No	No	No	13	79	15	3	9	31.5	2.5
No.1148	10	28	33.97	Married	6	1	Secondary	Town	well-off	No	No	No	No	No	No	No	No	No	No	No	11	124	8	100	No	No	No	Never smoking	0	0	0	0	No	0	Yes	Hybrid mode	Pure water	3	Bone loss	No	No	No	33	16	4	5	26	7	15.5
No.1149	10	39	21.46	Married	5	0	Higher	Country	poverty	No	No	Yes	No	No	No	Yes	No	Yes	No	Yes	14	133	1	20	Yes	No	Yes	Never smoking	0	0	0	0	No	0	No	Hybrid mode	Pure water	5	Osteoporosis	No	No	No	34	36	14	2	41	6.5	39
No.1150	10	30	26.56	Married	0	0	Secondary	Country	Upper-middle income	No	No	No	No	Yes	No	No	No	No	No	Yes	16	58	10	10	Yes	Yes	No	Quit smoking	0	11	17	8	No	0	Yes	Hybrid mode	Pure water	0	Bone normal	No	No	No	29	29	5	7	0.5	36.5	30.5
No.1151	10	32	21.29	Married	3	1	Secondary	Town	opulence	Yes	No	No	No	Yes	Yes	Yes	Yes	No	No	No	15	129	7	80	No	No	No	Still smoking	16	8	26	0	No	0	No	Hybrid mode	Pure water	6	Bone normal	No	No	No	46	98	0	1	32.5	31.5	1
No.1152	10	31	30.05	Married	2	0	Higher	Town	opulence	Yes	No	No	No	No	No	No	No	Yes	No	No	15	74	7	50	Yes	No	No	Never smoking	0	0	0	0	Yes	117	No	Hybrid mode	Pure water	7	Bone normal	No	No	No	92	98	14	5	36	12	24.5
No.1153	10	19	29.07	Married	6	1	Secondary	City	opulence	No	No	No	No	No	No	Yes	No	No	No	No	14	39	10	30	No	Yes	No	Quit smoking	0	14	22	8	No	0	No	Rely entirely on takeout or restaurants	Pure water	7	Bone loss	No	No	No	89	87	13	2	29.5	12.5	15.5
No.1154	10	27	26.11	unmarried	8	1	Secondary	Town	Low income	Yes	No	No	Yes	No	No	No	No	No	No	No	11	72	1	60	No	No	No	Quit smoking	0	4	15	17	No	0	No	Relying entirely on buying groceries and cooking	Pure water	0	Bone normal	No	No	No	64	73	9	7	32	37.5	17.5
No.1155	10	35	24.01	Married	7	3	Higher	City	well-off	Yes	No	No	Yes	No	No	Yes	No	No	No	No	16	53	9	50	Yes	No	No	Still smoking	26	1	16	0	Yes	105	No	Rely entirely on takeout or restaurants	Pure water	0	Bone normal	No	No	No	80	84	20	5	29.5	38	12
No.1156	10	18	20.65	Married	5	0	Secondary	Country	opulence	No	No	No	Yes	No	No	No	No	Yes	No	No	11	84	2	80	Yes	Yes	No	Still smoking	38	7	20	0	No	0	No	Relying entirely on buying groceries and cooking	Pure water	3	Bone normal	No	No	No	95	69	21	3	4	39	39
No.1157	10	25	28.07	Married	2	2	Secondary	City	Upper-middle income	No	Yes	No	No	Yes	No	No	No	No	No	No	12	155	8	80	No	No	No	Still smoking	19	14	23	0	No	0	Yes	Hybrid mode	Pure water	4	Bone normal	No	No	No	12	79	13	4	37.5	20	30.5
No.1158	10	35	20.72	Married	6	2	Secondary	Country	Upper-middle income	No	No	No	No	No	No	No	No	No	No	Yes	13	169	9	10	No	No	Yes	Quit smoking	0	5	23	4	No	0	No	Hybrid mode	Pure water	2	Bone loss	No	No	No	33	87	17	1	30	1	36.5
No.1159	10	25	22.03	Married	3	1	Secondary	Town	Upper-middle income	No	Yes	Yes	No	Yes	No	Yes	No	No	No	No	13	121	6	30	No	No	Yes	Never smoking	0	0	0	0	No	0	No	Rely entirely on takeout or restaurants	Pure water	7	Bone normal	No	No	No	15	42	21	2	0	1.5	12
No.1160	10	37	27	unmarried	7	1	Higher	Town	well-off	No	No	No	Yes	No	No	Yes	No	No	No	Yes	15	51	8	10	No	Yes	No	Never smoking	0	0	0	0	No	0	Yes	Rely entirely on takeout or restaurants	Tap water	0	Bone normal	No	No	No	81	72	12	3	19.5	3	10
No.1161	11	37	27.91	unmarried	0	0	Primary	Country	well-off	Yes	No	No	Yes	No	No	No	No	No	No	Yes	16	134	7	70	No	No	No	Still smoking	10	12	17	0	No	0	No	Hybrid mode	Tap water	5	Osteoporosis	No	No	No	80	98	15	4	40.5	0.5	36.5
No.1162	11	22	25.4	unmarried	7	2	Higher	Town	well-off	No	Yes	No	No	No	No	No	Yes	Yes	No	No	16	55	8	90	No	Yes	No	Never smoking	0	0	0	0	No	0	Yes	Hybrid mode	Pure water	5	Bone loss	No	No	No	91	1	5	0	24	31	27
No.1163	11	32	34.48	Married	1	1	Primary	Town	well-off	No	No	No	No	No	No	No	No	No	No	No	15	71	4	20	No	No	No	Quit smoking	0	8	24	16	No	0	No	Hybrid mode	Pure water	1	Bone normal	No	No	No	15	37	16	4	17	6.5	17.5
No.1164	11	21	21.73	unmarried	1	2	Higher	City	opulence	Yes	No	No	No	No	No	No	No	No	No	No	13	78	9	50	No	No	No	Never smoking	0	0	0	0	No	0	No	Hybrid mode	Tap water	3	Osteoporosis	No	No	No	96	47	4	3	42	5.5	28.5
No.1165	11	28	27.12	Married	5	1	Secondary	City	Upper-middle income	No	No	No	Yes	No	No	No	No	No	No	No	11	88	8	20	No	Yes	No	Still smoking	19	3	26	0	No	0	Yes	Hybrid mode	Tap water	1	Bone loss	No	No	No	42	63	7	3	23.5	26.5	31
No.1166	11	18	28.7	Married	0	0	Secondary	Country	Low income	No	No	No	Yes	No	Yes	No	No	No	No	No	13	97	10	10	No	Yes	No	Never smoking	0	0	0	0	No	0	No	Hybrid mode	Pure water	4	Bone normal	No	No	No	26	51	17	3	40.5	23.5	1.5
No.1167	11	37	34.97	unmarried	6	1	Secondary	Town	opulence	No	Yes	No	No	No	No	No	No	No	No	No	16	167	1	10	No	No	No	Never smoking	0	0	0	0	No	0	No	Rely entirely on takeout or restaurants	Tap water	3	Bone loss	No	No	Yes	27	46	12	4	3.5	0.5	10.5
No.1168	11	20	23.84	Married	3	0	Secondary	Town	Upper-middle income	No	Yes	No	No	No	No	No	No	No	No	No	16	148	5	100	Yes	No	No	Still smoking	34	9	24	0	Yes	222	No	Rely entirely on takeout or restaurants	Pure water	3	Osteoporosis	No	No	No	21	60	14	3	41	25.5	28
No.1169	11	37	20.05	unmarried	6	0	Secondary	Town	Upper-middle income	No	No	No	No	No	No	No	No	No	No	No	15	111	5	30	Yes	No	No	Never smoking	0	0	0	0	No	0	No	Hybrid mode	Tap water	4	Bone loss	No	No	No	12	51	2	4	36	42	38.5
No.1170	11	19	30.68	unmarried	7	3	Higher	Country	well-off	No	No	Yes	No	No	No	Yes	No	Yes	No	No	16	85	3	80	No	No	No	Still smoking	18	8	23	0	No	0	No	Rely entirely on takeout or restaurants	Tap water	5	Bone loss	No	No	No	96	86	7	3	2	35	7.5
No.1171	11	30	22.86	Married	7	3	Primary	City	poverty	No	No	Yes	Yes	No	No	No	No	No	No	No	14	102	8	60	No	Yes	No	Never smoking	0	0	0	0	No	0	No	Rely entirely on takeout or restaurants	Tap water	4	Bone loss	No	No	Yes	99	22	19	0	40	35.5	21.5
No.1172	11	39	21.4	Married	7	0	Secondary	Town	well-off	Yes	Yes	Yes	No	Yes	Yes	No	No	No	No	No	13	152	9	80	No	No	No	Quit smoking	0	15	19	5	No	0	No	Relying entirely on buying groceries and cooking	Tap water	5	Bone loss	No	No	Yes	67	19	9	4	31.5	28.5	36.5
No.1173	11	32	34.71	unmarried	2	1	Primary	City	poverty	No	No	No	Yes	No	Yes	No	No	No	No	No	12	128	9	90	No	Yes	No	Quit smoking	0	10	25	5	No	0	No	Relying entirely on buying groceries and cooking	Pure water	6	Bone normal	No	No	No	39	78	0	0	25	40.5	0
No.1174	11	35	27.21	unmarried	5	1	Secondary	Town	Low income	No	No	Yes	No	No	Yes	No	No	No	No	Yes	12	120	9	10	No	No	No	Still smoking	2	17	15	0	No	0	Yes	Relying entirely on buying groceries and cooking	Pure water	2	Bone loss	No	No	No	76	14	12	7	25	2.5	15.5
No.1175	11	35	32.22	Married	1	1	Higher	Town	poverty	No	No	Yes	Yes	No	No	No	No	No	No	No	16	162	3	100	Yes	No	No	Never smoking	0	0	0	0	Yes	157	No	Rely entirely on takeout or restaurants	Pure water	3	Bone normal	No	No	No	61	30	18	0	21	28	39
No.1176	11	33	24.03	Married	7	2	Secondary	Country	opulence	No	No	No	No	No	No	No	No	No	No	No	15	156	9	10	Yes	No	No	Never smoking	0	0	0	0	No	0	No	Hybrid mode	Tap water	5	Bone loss	No	No	No	44	32	18	6	5	40.5	37
No.1177	11	26	30.85	Married	6	1	Primary	Town	well-off	No	Yes	No	No	No	No	No	Yes	Yes	No	No	11	142	1	100	No	No	Yes	Quit smoking	0	10	23	9	No	0	Yes	Hybrid mode	Pure water	0	Bone loss	No	No	No	99	17	11	2	35.5	19	39.5
No.1178	11	30	27.31	Married	6	3	Higher	City	well-off	Yes	No	No	No	No	No	Yes	No	No	No	Yes	15	145	1	70	No	Yes	No	Never smoking	0	0	0	0	Yes	129	No	Hybrid mode	Pure water	5	Bone normal	No	No	No	24	75	14	4	2.5	14	3.5
No.1179	11	29	31.95	Married	6	2	Primary	Country	well-off	No	Yes	No	Yes	No	No	No	No	No	No	No	16	145	3	70	No	No	No	Never smoking	0	0	0	0	No	0	Yes	Hybrid mode	Pure water	3	Bone normal	No	No	No	30	35	17	5	32	25.5	25.5
No.1180	11	35	34.86	Married	4	0	Secondary	City	well-off	No	No	No	No	No	Yes	No	No	No	No	No	12	46	2	40	No	Yes	No	Quit smoking	0	14	17	17	No	0	No	Rely entirely on takeout or restaurants	Tap water	2	Bone normal	No	No	No	56	70	9	1	31	4	40
No.1181	11	23	30.33	Married	5	1	Secondary	Town	well-off	No	Yes	Yes	No	No	No	No	No	No	No	Yes	16	53	7	70	No	Yes	No	Never smoking	0	0	0	0	Yes	34	No	Hybrid mode	Pure water	1	Bone normal	No	No	No	30	81	8	5	11	20.5	29
No.1182	11	33	27.24	Married	6	1	Secondary	Town	Low income	No	No	No	No	No	No	No	No	No	No	No	13	65	10	70	No	Yes	No	Never smoking	0	0	0	0	Yes	67	No	Hybrid mode	Tap water	5	Bone normal	No	No	No	65	4	19	1	29.5	21	8.5
No.1183	11	31	25.37	Married	0	0	Secondary	City	well-off	No	No	No	Yes	No	No	No	No	No	No	Yes	15	71	9	40	No	No	No	Never smoking	0	0	0	0	No	0	No	Rely entirely on takeout or restaurants	Tap water	6	Bone normal	No	No	No	2	7	2	4	6	40.5	6.5
No.1184	11	31	26.21	unmarried	0	0	Secondary	City	Upper-middle income	No	No	No	Yes	No	Yes	No	No	No	No	Yes	11	57	3	70	No	Yes	No	Never smoking	0	0	0	0	No	0	No	Rely entirely on takeout or restaurants	Pure water	6	Bone normal	No	No	No	86	61	5	6	19.5	17	14
No.1185	11	32	35.25	Married	1	0	Secondary	Town	opulence	No	No	No	Yes	No	No	Yes	No	No	No	No	14	113	8	100	No	Yes	No	Still smoking	37	10	28	0	No	0	No	Hybrid mode	Tap water	7	Bone normal	No	No	No	1	89	19	7	28.5	19	27
No.1186	11	19	29.83	unmarried	4	0	Higher	City	well-off	No	No	No	No	No	No	Yes	No	No	No	No	12	112	9	30	Yes	No	No	Never smoking	0	0	0	0	No	0	No	Hybrid mode	Tap water	4	Bone loss	No	No	No	30	1	11	7	24	32.5	15.5
No.1187	11	23	26.27	unmarried	6	1	Higher	City	poverty	Yes	No	No	Yes	No	No	No	No	No	No	Yes	16	42	8	80	No	No	Yes	Never smoking	0	0	0	0	No	0	No	Rely entirely on takeout or restaurants	Pure water	2	Bone normal	No	No	No	8	60	11	3	19	25	4
No.1188	11	30	25.77	unmarried	3	1	Secondary	Town	Low income	No	No	No	No	No	No	Yes	No	No	No	No	16	128	5	60	No	Yes	Yes	Quit smoking	0	20	18	19	No	0	No	Hybrid mode	Tap water	5	Bone loss	No	No	No	28	64	6	7	18	19	0
No.1189	11	35	33.46	Married	8	1	Secondary	Town	poverty	No	No	No	Yes	No	No	No	No	No	No	Yes	13	122	6	10	No	No	No	Never smoking	0	0	0	0	No	0	No	Relying entirely on buying groceries and cooking	Pure water	3	Osteoporosis	No	No	No	7	7	8	5	41.5	15	40
No.1190	11	18	29.64	Married	4	1	Secondary	City	poverty	No	Yes	No	No	No	No	Yes	No	No	Yes	No	15	77	5	100	Yes	No	No	Never smoking	0	0	0	0	No	0	Yes	Hybrid mode	Tap water	1	Bone normal	No	No	No	27	28	18	1	29.5	38.5	14
No.1191	11	32	27.73	unmarried	5	1	Secondary	Country	poverty	Yes	Yes	No	No	No	No	No	No	No	No	Yes	12	149	10	90	Yes	No	No	Never smoking	0	0	0	0	No	0	No	Rely entirely on takeout or restaurants	Pure water	2	Bone normal	No	No	No	64	3	17	3	37.5	2.5	14.5
No.1192	11	28	31.21	Married	8	2	Higher	Town	well-off	No	No	No	No	No	No	No	No	No	No	No	14	120	4	40	Yes	Yes	No	Quit smoking	0	2	28	18	Yes	178	No	Hybrid mode	Pure water	6	Bone normal	No	No	No	78	40	5	6	5	34.5	22
No.1193	11	31	27.64	Married	7	1	Secondary	City	well-off	Yes	No	No	No	No	No	Yes	No	No	No	No	12	61	9	20	Yes	No	No	Never smoking	0	0	0	0	Yes	144	Yes	Relying entirely on buying groceries and cooking	Tap water	4	Bone normal	No	No	No	95	53	6	6	0.5	20.5	4.5
No.1194	11	37	21.16	Married	0	0	Higher	Town	well-off	No	No	No	Yes	No	No	No	No	No	No	No	14	145	6	80	No	No	Yes	Never smoking	0	0	0	0	No	0	No	Rely entirely on takeout or restaurants	Pure water	1	Osteoporosis	No	No	No	55	31	9	6	6.5	35.5	26.5
No.1195	11	28	17.95	unmarried	2	0	Higher	City	well-off	Yes	No	No	No	No	No	No	No	No	No	Yes	15	119	8	30	No	No	No	Never smoking	0	0	0	0	No	0	No	Hybrid mode	Pure water	2	Bone normal	No	No	No	97	38	17	4	37	36	1
No.1196	11	35	30.86	Married	6	1	Higher	City	Low income	No	No	No	No	Yes	No	No	No	No	No	No	16	167	9	10	No	No	No	Never smoking	0	0	0	0	No	0	Yes	Relying entirely on buying groceries and cooking	Tap water	2	Bone normal	No	No	No	41	63	14	5	33.5	30	21.5
No.1197	11	21	28.33	Married	0	0	Higher	Town	opulence	No	No	No	No	Yes	No	No	No	No	No	No	16	139	2	80	Yes	No	No	Quit smoking	0	2	35	8	No	0	No	Relying entirely on buying groceries and cooking	Pure water	0	Bone normal	No	No	No	28	60	10	2	22	21	9
No.1198	11	30	19.89	unmarried	3	1	Higher	Town	well-off	No	No	No	No	No	No	Yes	No	No	No	No	12	109	7	80	No	No	No	Still smoking	15	23	15	0	No	0	No	Relying entirely on buying groceries and cooking	Tap water	0	Bone normal	No	No	No	80	66	0	3	18.5	36.5	19
No.1199	11	21	28.02	unmarried	7	1	Secondary	City	well-off	No	Yes	No	Yes	No	No	Yes	No	No	No	Yes	13	173	6	50	Yes	Yes	No	Still smoking	26	15	22	0	No	0	Yes	Rely entirely on takeout or restaurants	Pure water	6	Bone normal	No	No	No	1	32	6	2	6	0	40
No.1200	11	38	31.07	Married	0	0	Higher	Country	well-off	Yes	Yes	No	No	No	No	No	No	No	No	No	14	123	2	70	No	No	No	Quit smoking	0	14	18	15	No	0	No	Rely entirely on takeout or restaurants	Tap water	6	Bone normal	No	No	No	5	86	6	0	31.5	27.5	10
No.1201	11	29	26.92	Married	7	2	Higher	Country	opulence	No	No	Yes	No	No	No	No	No	No	No	Yes	11	91	6	40	No	No	No	Never smoking	0	0	0	0	Yes	173	No	Rely entirely on takeout or restaurants	Tap water	5	Bone normal	No	No	No	28	52	0	3	39	35	16.5
No.1202	11	22	32.46	Married	1	1	Secondary	City	well-off	Yes	No	No	No	No	No	Yes	No	No	No	No	16	55	6	40	No	Yes	No	Still smoking	10	4	33	0	No	0	No	Hybrid mode	Pure water	2	Bone normal	No	No	No	13	37	20	3	0.5	28.5	32
No.1203	11	38	18.71	unmarried	7	1	Higher	City	well-off	Yes	No	No	Yes	No	No	Yes	No	No	No	No	11	116	4	60	No	No	No	Never smoking	0	0	0	0	No	0	No	Hybrid mode	Pure water	1	Bone normal	No	No	No	38	61	5	0	37	19	10.5
No.1204	11	34	25.75	Married	7	2	Higher	City	well-off	Yes	No	Yes	Yes	No	No	No	No	No	No	Yes	11	143	3	80	No	No	No	Never smoking	0	0	0	0	No	0	No	Hybrid mode	Pure water	0	Bone normal	No	No	No	90	95	3	3	41.5	38	40
No.1205	11	27	35.04	Married	4	1	Secondary	City	well-off	No	No	No	No	No	No	Yes	No	No	No	No	13	61	7	50	Yes	Yes	No	Never smoking	0	0	0	0	Yes	67	No	Relying entirely on buying groceries and cooking	Pure water	3	Bone normal	No	No	No	8	92	2	2	3	28.5	19.5
No.1206	11	39	33.59	Married	0	0	Higher	Town	well-off	Yes	No	No	Yes	No	No	No	No	No	No	No	12	154	5	80	Yes	No	No	Quit smoking	0	19	18	3	No	0	No	Hybrid mode	Tap water	0	Bone loss	No	No	No	0	37	15	6	22.5	22.5	39
No.1207	11	30	27.46	unmarried	7	1	Secondary	City	Upper-middle income	No	No	No	No	No	No	No	No	No	Yes	No	15	80	9	30	Yes	No	No	Quit smoking	0	4	19	9	Yes	55	No	Relying entirely on buying groceries and cooking	Pure water	6	Bone normal	No	No	No	66	78	3	5	8.5	31	33
No.1208	11	33	21.59	unmarried	6	3	Primary	City	well-off	No	Yes	No	Yes	No	No	No	No	No	No	No	13	123	4	90	No	Yes	No	Never smoking	0	0	0	0	No	0	No	Hybrid mode	Tap water	5	Bone loss	No	No	No	86	41	15	4	21	13	12.5
No.1209	11	29	27.84	unmarried	6	1	Secondary	City	Low income	No	No	No	No	No	No	Yes	No	No	No	No	16	139	9	90	Yes	No	Yes	Never smoking	0	0	0	0	No	0	Yes	Hybrid mode	Pure water	7	Bone loss	No	No	No	27	50	10	6	10.5	3	41.5
No.1210	11	21	30.61	Married	8	3	Higher	City	well-off	No	No	No	No	Yes	No	No	No	No	No	No	12	140	2	70	Yes	No	Yes	Still smoking	16	11	24	0	Yes	36	No	Hybrid mode	Pure water	3	Bone loss	No	No	No	91	4	18	2	40.5	30.5	10
No.1211	11	36	23.16	Married	6	1	Secondary	Town	poverty	No	No	No	No	No	No	No	Yes	No	No	No	13	127	7	40	No	Yes	Yes	Never smoking	0	0	0	0	No	0	No	Rely entirely on takeout or restaurants	Tap water	5	Bone normal	No	No	No	34	16	4	3	5	30	24
No.1212	11	32	33.82	Married	5	0	Higher	Country	well-off	No	No	No	No	No	No	Yes	No	No	No	No	11	55	4	10	No	No	No	Never smoking	0	0	0	0	No	0	No	Hybrid mode	Pure water	7	Bone loss	No	No	Yes	54	46	11	5	19	19.5	2.5
No.1213	11	33	25.05	unmarried	4	0	Higher	City	well-off	No	Yes	No	No	No	Yes	Yes	No	No	No	No	16	104	6	40	No	Yes	No	Never smoking	0	0	0	0	No	0	No	Relying entirely on buying groceries and cooking	Pure water	7	Bone normal	No	No	No	22	46	11	4	25	5	37.5
No.1214	11	39	25.45	Married	8	1	Secondary	Town	opulence	No	Yes	No	No	No	Yes	No	No	No	No	No	14	122	8	40	Yes	No	Yes	Still smoking	17	6	29	0	No	0	Yes	Hybrid mode	Tap water	7	Bone normal	No	No	No	32	32	14	2	26	31.5	36.5
No.1215	11	35	33.5	unmarried	5	2	Secondary	Town	well-off	Yes	Yes	No	Yes	No	No	No	No	Yes	Yes	No	16	120	6	20	Yes	No	No	Quit smoking	0	5	23	5	No	0	Yes	Rely entirely on takeout or restaurants	Pure water	6	Bone normal	No	No	No	81	34	5	5	14.5	35.5	37.5
No.1216	11	23	21.05	Married	4	0	Higher	Country	opulence	No	Yes	No	Yes	No	No	No	No	No	No	Yes	11	36	1	80	Yes	Yes	No	Quit smoking	0	8	26	14	No	0	Yes	Relying entirely on buying groceries and cooking	Tap water	1	Bone normal	No	No	No	71	97	16	5	16	23	29
No.1217	11	37	23.9	Married	5	1	Secondary	Country	well-off	Yes	No	No	Yes	Yes	No	No	No	No	No	No	11	106	7	100	No	No	No	Still smoking	8	24	34	0	No	0	No	Hybrid mode	Pure water	2	Bone normal	No	No	No	98	37	21	4	38.5	8	42
No.1218	11	20	21.79	Married	2	1	Primary	Town	poverty	No	Yes	No	No	No	No	No	No	No	No	Yes	14	107	7	90	No	Yes	No	Still smoking	28	1	35	0	No	0	No	Rely entirely on takeout or restaurants	Pure water	5	Bone normal	No	No	No	69	98	5	3	9	38	23.5
No.1219	11	30	22.37	Married	3	1	Primary	Country	well-off	No	No	No	Yes	No	No	No	No	No	No	No	12	95	1	50	Yes	Yes	No	Quit smoking	0	9	33	17	No	0	Yes	Relying entirely on buying groceries and cooking	Pure water	2	Bone normal	No	Yes	No	92	43	13	1	29	29	25
No.1220	11	18	25.99	Married	3	0	Higher	City	well-off	No	No	No	Yes	No	No	No	No	No	No	No	12	154	5	10	Yes	No	No	Still smoking	16	1	29	0	No	0	Yes	Rely entirely on takeout or restaurants	Pure water	4	Osteoporosis	No	No	No	48	76	0	3	12	5	42
No.1221	11	18	30.32	Married	2	0	Primary	City	Upper-middle income	No	No	No	No	No	No	No	No	No	No	No	11	139	1	90	No	No	No	Still smoking	13	10	25	0	No	0	No	Hybrid mode	Tap water	5	Bone loss	No	No	No	80	100	13	2	36.5	28.5	20
No.1222	11	26	24.56	unmarried	6	3	Higher	City	well-off	No	No	No	Yes	No	No	No	No	Yes	No	No	13	37	3	80	No	Yes	No	Still smoking	26	10	21	0	Yes	153	Yes	Relying entirely on buying groceries and cooking	Pure water	6	Bone normal	No	No	No	50	72	6	7	9.5	37	28
No.1223	11	26	31.32	Married	6	1	Primary	Country	Upper-middle income	No	No	No	No	No	No	No	No	No	No	Yes	16	163	3	70	No	No	No	Still smoking	1	1	17	0	No	0	Yes	Hybrid mode	Pure water	7	Osteoporosis	No	No	No	35	100	1	6	27.5	27	16.5
No.1224	11	37	33.63	Married	1	1	Secondary	Town	well-off	No	No	No	No	No	No	Yes	No	No	No	No	14	81	8	100	Yes	No	Yes	Never smoking	0	0	0	0	Yes	89	No	Relying entirely on buying groceries and cooking	Pure water	7	Bone normal	No	No	No	5	18	5	3	2	34	21.5
No.1225	11	23	32.27	Married	4	1	Higher	Country	opulence	No	No	No	Yes	No	No	Yes	No	No	No	No	16	145	5	60	No	Yes	No	Quit smoking	0	1	17	8	Yes	165	No	Hybrid mode	Tap water	3	Bone normal	No	No	No	92	71	8	6	4.5	14	2
No.1226	11	29	26.9	Married	7	2	Primary	Town	well-off	No	No	Yes	No	No	No	Yes	No	No	No	Yes	12	160	7	40	No	No	No	Still smoking	9	10	20	0	No	0	No	Rely entirely on takeout or restaurants	Tap water	2	Bone normal	No	No	No	9	68	16	7	38	22	13
No.1227	11	31	18.16	Married	3	2	Primary	Town	well-off	No	No	Yes	Yes	No	No	No	No	No	No	Yes	15	68	5	40	No	No	No	Never smoking	0	0	0	0	Yes	201	No	Hybrid mode	Tap water	1	Bone normal	No	No	No	10	92	0	6	35.5	22.5	21
No.1228	11	23	22.59	Married	0	0	Secondary	Country	well-off	No	Yes	No	Yes	Yes	No	No	No	Yes	No	No	11	143	8	20	No	No	Yes	Quit smoking	0	9	24	12	No	0	No	Hybrid mode	Pure water	5	Bone normal	No	No	No	28	63	0	3	27	25	8.5
No.1229	11	21	28.43	Married	5	0	Primary	Town	Upper-middle income	No	Yes	No	Yes	No	No	No	No	No	No	No	15	38	1	80	No	No	Yes	Never smoking	0	0	0	0	No	0	Yes	Hybrid mode	Pure water	3	Bone loss	No	No	No	81	16	14	5	22.5	2.5	29
No.1230	11	39	19.22	Married	5	0	Secondary	Country	poverty	Yes	No	No	No	Yes	No	Yes	No	No	No	Yes	13	58	6	10	Yes	No	No	Still smoking	14	21	16	0	No	0	Yes	Relying entirely on buying groceries and cooking	Tap water	5	Bone normal	No	No	No	65	52	17	2	31.5	12	9.5
No.1231	11	31	26.59	Married	3	0	Secondary	City	well-off	Yes	No	No	No	No	Yes	No	Yes	No	No	No	15	122	9	100	Yes	No	No	Never smoking	0	0	0	0	No	0	No	Hybrid mode	Pure water	5	Bone loss	No	No	No	91	10	0	5	35	17	8.5
No.1232	11	34	21.05	Married	2	0	Secondary	Town	opulence	No	No	No	Yes	No	No	No	No	No	No	No	16	68	5	40	No	No	Yes	Never smoking	0	0	0	0	No	0	Yes	Hybrid mode	Tap water	3	Bone normal	No	No	No	39	69	14	6	1	20	23
No.1233	11	38	23.63	unmarried	8	3	Primary	Country	well-off	No	Yes	No	Yes	No	No	No	No	No	No	No	15	84	3	100	Yes	No	No	Never smoking	0	0	0	0	Yes	125	No	Relying entirely on buying groceries and cooking	Tap water	2	Bone normal	No	No	No	54	92	7	1	5	13.5	30.5
No.1234	11	39	25.73	Married	8	3	Secondary	Town	opulence	No	No	No	Yes	Yes	Yes	Yes	No	No	No	No	11	164	3	30	Yes	No	No	Never smoking	0	0	0	0	Yes	151	No	Hybrid mode	Tap water	0	Bone normal	No	No	No	43	94	3	3	38.5	36.5	29.5
No.1235	11	18	27.08	Married	5	1	Secondary	Country	well-off	No	No	No	No	No	No	Yes	No	No	No	No	14	141	8	80	Yes	No	Yes	Still smoking	12	10	21	0	No	0	No	Hybrid mode	Tap water	1	Bone loss	No	No	No	44	21	20	1	27	21	25.5
No.1236	11	25	21.8	Married	7	3	Secondary	City	Upper-middle income	No	Yes	Yes	Yes	No	No	No	No	No	No	No	11	101	6	60	Yes	Yes	Yes	Quit smoking	0	12	18	7	No	0	No	Relying entirely on buying groceries and cooking	Pure water	4	Osteoporosis	No	No	No	3	3	12	0	13	14	2
No.1237	11	32	35.63	Married	4	0	Primary	Country	Upper-middle income	Yes	No	Yes	No	No	No	Yes	No	No	No	No	15	37	8	40	No	Yes	No	Never smoking	0	0	0	0	No	0	No	Hybrid mode	Pure water	5	Bone normal	No	No	No	100	21	17	1	3.5	1	29.5
No.1238	11	33	25.04	Married	2	0	Secondary	Town	well-off	No	No	Yes	No	No	No	Yes	No	No	No	No	14	91	4	70	No	Yes	No	Never smoking	0	0	0	0	Yes	215	No	Hybrid mode	Tap water	4	Bone normal	No	No	No	44	28	20	2	41	20.5	5
No.1239	11	30	27.71	Married	5	1	Primary	City	opulence	No	No	Yes	No	No	No	No	No	No	No	No	13	47	10	100	Yes	No	No	Quit smoking	0	10	25	18	No	0	Yes	Hybrid mode	Pure water	2	Bone loss	No	No	No	24	4	16	4	34	18.5	9.5
No.1240	11	29	30.07	Married	1	0	Primary	Country	well-off	No	No	No	No	No	Yes	No	No	No	No	Yes	13	60	2	30	No	No	Yes	Still smoking	22	15	18	0	No	0	No	Hybrid mode	Pure water	7	Bone loss	No	No	No	83	46	17	5	14.5	18	12.5
No.1241	11	22	26.16	Married	7	2	Higher	City	poverty	Yes	Yes	Yes	Yes	No	No	No	No	No	No	No	12	97	1	20	Yes	No	No	Never smoking	0	0	0	0	No	0	No	Relying entirely on buying groceries and cooking	Tap water	4	Bone normal	No	No	No	58	27	8	2	36.5	0	32
No.1242	11	34	31.41	Married	0	0	Primary	Country	Low income	No	No	No	No	No	No	No	No	No	No	No	11	161	9	20	No	No	No	Still smoking	13	16	21	0	No	0	No	Hybrid mode	Pure water	6	Bone loss	No	No	No	10	29	7	6	11.5	7	29
No.1243	11	21	34.89	Married	3	2	Secondary	City	Low income	No	Yes	Yes	No	No	No	Yes	Yes	No	No	No	15	44	10	20	No	No	No	Still smoking	40	1	37	0	No	0	No	Hybrid mode	Pure water	4	Bone normal	No	No	No	40	18	11	1	9	25.5	2.5
No.1244	11	18	29.13	Married	8	1	Higher	Town	well-off	Yes	No	Yes	No	No	No	No	No	Yes	No	No	12	111	1	70	Yes	No	No	Quit smoking	0	2	37	20	No	0	Yes	Hybrid mode	Pure water	6	Bone normal	No	No	No	23	4	2	3	9.5	39.5	27.5
No.1245	11	38	27.74	Married	6	2	Higher	Town	well-off	Yes	No	No	Yes	Yes	No	No	No	No	No	No	12	132	4	20	No	No	No	Never smoking	0	0	0	0	No	0	No	Relying entirely on buying groceries and cooking	Pure water	2	Bone normal	No	No	No	19	22	21	0	5.5	39	31.5
No.1246	11	21	30.4	Married	0	0	Secondary	City	Upper-middle income	No	No	No	No	No	No	No	No	Yes	No	No	12	49	1	60	No	No	Yes	Never smoking	0	0	0	0	Yes	135	No	Relying entirely on buying groceries and cooking	Tap water	0	Bone normal	No	No	No	78	38	6	6	11	23.5	34.5
No.1247	11	31	17.97	Married	6	2	Primary	Town	poverty	Yes	No	No	No	No	No	Yes	Yes	No	No	No	15	131	7	30	Yes	Yes	No	Quit smoking	0	12	27	12	No	0	No	Rely entirely on takeout or restaurants	Pure water	4	Bone loss	No	No	No	75	84	14	5	33.5	23	32.5
No.1248	11	34	35.78	Married	5	2	Secondary	Town	Upper-middle income	No	Yes	No	Yes	Yes	No	No	No	No	No	Yes	11	105	4	90	No	No	Yes	Quit smoking	0	2	20	17	No	0	Yes	Rely entirely on takeout or restaurants	Tap water	0	Bone loss	No	No	No	19	48	8	2	3.5	9	34.5
No.1249	11	20	31.96	unmarried	5	1	Secondary	Town	poverty	No	No	No	No	No	No	No	No	No	No	No	14	79	7	60	Yes	No	No	Never smoking	0	0	0	0	Yes	107	No	Relying entirely on buying groceries and cooking	Tap water	1	Osteoporosis	No	No	No	60	43	10	7	33.5	1	24
No.1250	11	32	20.42	unmarried	1	0	Secondary	Country	Upper-middle income	No	No	No	No	No	No	No	No	No	No	Yes	16	43	7	90	Yes	No	No	Still smoking	39	12	16	0	No	0	No	Hybrid mode	Tap water	1	Bone normal	No	No	No	77	86	5	2	20	19	27
No.1251	11	19	18.01	Married	1	1	Secondary	Town	opulence	No	No	Yes	No	No	No	Yes	No	Yes	No	No	15	96	4	30	No	Yes	No	Never smoking	0	0	0	0	No	0	No	Rely entirely on takeout or restaurants	Pure water	1	Osteoporosis	No	No	No	36	8	16	6	32	35.5	22
No.1252	11	34	33.16	unmarried	2	0	Secondary	Country	Upper-middle income	No	No	No	Yes	No	No	No	No	No	No	No	16	130	1	60	Yes	No	No	Never smoking	0	0	0	0	No	0	No	Relying entirely on buying groceries and cooking	Pure water	0	Bone loss	No	No	Yes	11	38	5	7	38.5	36	13.5
No.1253	11	34	31.25	unmarried	7	1	Secondary	Town	opulence	No	No	Yes	No	No	Yes	No	No	No	No	No	12	119	4	100	Yes	No	No	Quit smoking	0	17	20	3	No	0	Yes	Hybrid mode	Pure water	6	Bone normal	No	No	No	13	67	1	4	32.5	25.5	36.5
No.1254	11	35	28.83	unmarried	5	0	Secondary	City	well-off	No	No	Yes	No	No	No	Yes	No	No	No	No	16	93	5	10	No	No	No	Never smoking	0	0	0	0	No	0	Yes	Hybrid mode	Pure water	4	Osteoporosis	No	No	No	60	94	11	1	19.5	20.5	35.5
No.1255	11	28	30.63	Married	6	2	Higher	City	Upper-middle income	No	No	No	No	No	No	No	No	No	No	No	11	105	3	100	Yes	Yes	No	Quit smoking	0	8	25	17	No	0	Yes	Hybrid mode	Pure water	6	Bone normal	No	No	No	21	32	4	5	13.5	36	23.5
No.1256	11	35	35.46	Married	3	1	Secondary	Town	well-off	No	No	No	No	No	No	No	No	No	No	Yes	13	111	7	10	Yes	No	No	Still smoking	22	9	21	0	No	0	Yes	Hybrid mode	Pure water	6	Bone normal	No	No	No	38	67	18	1	3.5	16.5	3.5
No.1257	11	22	23.07	Married	6	0	Secondary	City	Low income	No	No	No	Yes	No	No	Yes	No	No	No	No	13	89	7	80	No	No	No	Still smoking	34	1	17	0	Yes	171	Yes	Rely entirely on takeout or restaurants	Pure water	0	Bone loss	No	No	No	3	8	6	4	8.5	8	17.5
No.1258	11	25	20.75	Married	4	0	Secondary	City	well-off	No	No	No	No	No	No	Yes	No	No	No	No	14	169	6	40	Yes	No	No	Never smoking	0	0	0	0	No	0	No	Hybrid mode	Pure water	1	Bone normal	No	No	No	58	12	9	6	23	31.5	26.5
No.1259	11	38	22.85	Married	4	1	Higher	Country	well-off	No	No	Yes	Yes	No	No	No	No	No	No	No	15	150	2	60	No	No	No	Never smoking	0	0	0	0	Yes	113	Yes	Hybrid mode	Tap water	2	Bone loss	No	No	No	58	79	4	7	2	41	25
No.1260	11	33	26.21	Married	3	1	Higher	Country	well-off	No	No	No	Yes	No	No	No	No	No	No	No	12	97	4	40	Yes	No	No	Never smoking	0	0	0	0	No	0	Yes	Hybrid mode	Pure water	7	Bone normal	No	No	No	82	50	17	4	31	3.5	41
No.1261	11	21	33.3	Married	1	0	Higher	City	well-off	No	No	No	Yes	Yes	No	No	No	No	Yes	No	15	90	5	40	Yes	No	No	Quit smoking	0	3	29	12	No	0	No	Hybrid mode	Pure water	7	Bone normal	No	No	No	62	33	10	7	23	27.5	24.5
No.1262	11	36	22.63	Married	1	1	Secondary	City	Upper-middle income	No	No	No	No	No	No	Yes	No	No	No	No	11	166	7	20	No	Yes	No	Quit smoking	0	14	18	15	No	0	No	Rely entirely on takeout or restaurants	Pure water	3	Osteoporosis	No	No	No	67	50	2	3	0.5	13	3.5
No.1263	11	33	21.19	Married	8	0	Higher	City	well-off	No	No	No	No	Yes	No	Yes	No	No	No	Yes	14	142	5	30	Yes	No	No	Never smoking	0	0	0	0	No	0	No	Hybrid mode	Tap water	3	Bone normal	No	No	No	87	57	17	0	0.5	10	23.5
No.1264	11	24	19.64	Married	8	3	Secondary	City	well-off	No	No	No	No	Yes	No	No	Yes	No	No	No	13	158	4	60	Yes	Yes	No	Still smoking	26	21	16	0	No	0	Yes	Hybrid mode	Tap water	5	Osteoporosis	No	No	No	81	40	11	4	36	23	20.5
No.1265	11	19	32.33	Married	7	3	Secondary	Country	well-off	No	No	Yes	No	No	No	No	No	No	No	No	11	151	4	80	Yes	No	No	Still smoking	3	14	22	0	No	0	No	Relying entirely on buying groceries and cooking	Tap water	7	Osteoporosis	No	No	No	81	83	4	5	37	32	29
No.1266	11	26	27.74	Married	5	1	Primary	Country	Upper-middle income	No	Yes	No	No	No	No	No	No	No	No	No	13	40	4	100	No	No	No	Never smoking	0	0	0	0	Yes	172	No	Rely entirely on takeout or restaurants	Pure water	2	Bone loss	No	No	No	54	61	1	5	0	5.5	25
No.1267	11	18	35.15	Married	1	1	Higher	Town	opulence	No	No	Yes	Yes	No	No	Yes	No	No	No	No	15	38	4	40	Yes	Yes	No	Never smoking	0	0	0	0	Yes	181	No	Relying entirely on buying groceries and cooking	Pure water	3	Bone loss	No	No	No	40	18	6	5	36.5	34	15.5
No.1268	11	39	28.2	Married	0	0	Secondary	Town	well-off	No	No	No	No	No	No	No	No	No	No	No	15	125	6	60	No	No	No	Quit smoking	0	4	28	7	Yes	59	Yes	Hybrid mode	Tap water	0	Bone normal	No	No	No	8	25	11	2	21	8.5	15
No.1269	11	32	17.32	unmarried	7	2	Secondary	Country	opulence	No	No	No	No	Yes	No	Yes	No	No	Yes	Yes	13	144	7	70	No	Yes	No	Never smoking	0	0	0	0	Yes	173	Yes	Relying entirely on buying groceries and cooking	Tap water	0	Bone normal	No	No	No	50	85	14	6	30.5	7	6
No.1270	11	24	34.47	Married	6	0	Higher	Town	well-off	No	Yes	No	No	No	No	Yes	No	No	No	No	12	158	6	10	No	No	No	Still smoking	27	7	27	0	No	0	No	Hybrid mode	Pure water	7	Bone loss	No	No	No	89	35	15	3	11.5	8	18.5
No.1271	11	24	33.8	unmarried	5	0	Secondary	Country	opulence	No	Yes	No	No	No	No	No	No	No	No	Yes	11	64	7	90	No	Yes	No	Never smoking	0	0	0	0	No	0	No	Rely entirely on takeout or restaurants	Pure water	0	Bone normal	No	No	No	2	88	3	0	22.5	27.5	7.5
No.1272	11	34	33.56	unmarried	7	1	Secondary	Country	well-off	No	No	No	No	No	No	Yes	No	Yes	No	No	11	88	3	10	No	Yes	No	Still smoking	19	3	36	0	No	0	No	Relying entirely on buying groceries and cooking	Tap water	7	Osteoporosis	No	No	No	47	44	11	4	25	33.5	21
No.1273	11	24	25.57	Married	4	1	Secondary	Country	well-off	No	No	No	Yes	Yes	Yes	No	No	No	No	No	16	92	4	90	No	Yes	No	Still smoking	19	6	16	0	No	0	Yes	Rely entirely on takeout or restaurants	Tap water	4	Bone loss	No	No	No	51	64	12	2	24	12	15
No.1274	11	22	28.18	unmarried	6	1	Higher	City	opulence	Yes	No	No	Yes	Yes	No	No	No	No	No	No	11	134	7	100	No	No	No	Never smoking	0	0	0	0	Yes	77	Yes	Hybrid mode	Pure water	2	Bone normal	No	No	No	34	46	7	7	22	11	0
No.1275	11	31	26.98	Married	6	0	Primary	City	opulence	No	No	No	Yes	No	No	No	No	No	Yes	Yes	16	39	7	20	Yes	No	No	Quit smoking	0	2	33	4	No	0	Yes	Relying entirely on buying groceries and cooking	Pure water	4	Bone normal	No	No	No	83	50	19	5	37	6.5	34
No.1276	11	30	30.87	Married	4	0	Higher	Town	poverty	Yes	No	No	No	No	No	Yes	No	No	No	No	16	91	9	20	Yes	No	Yes	Still smoking	22	13	15	0	No	0	No	Hybrid mode	Tap water	3	Osteoporosis	No	No	No	88	32	11	4	34	32	14
No.1277	11	38	18.79	Married	7	3	Secondary	City	poverty	No	Yes	No	No	No	No	No	No	No	No	No	16	40	10	20	Yes	Yes	No	Never smoking	0	0	0	0	No	0	No	Relying entirely on buying groceries and cooking	Pure water	6	Bone normal	No	No	No	84	23	4	4	37	11.5	32.5
No.1278	11	28	18.37	Married	2	0	Secondary	City	well-off	No	No	No	No	Yes	No	No	No	No	No	Yes	14	55	9	10	No	No	No	Never smoking	0	0	0	0	No	0	Yes	Relying entirely on buying groceries and cooking	Tap water	0	Bone normal	No	No	No	66	50	16	1	23	6.5	36.5
No.1279	11	33	27.86	Married	0	0	Secondary	Town	poverty	No	Yes	No	Yes	No	No	No	No	No	No	No	13	160	6	100	No	Yes	Yes	Never smoking	0	0	0	0	Yes	173	Yes	Hybrid mode	Tap water	5	Bone normal	Yes	No	Yes	77	44	6	0	36	40	32
No.1280	11	18	34.74	Married	2	0	Primary	Town	poverty	No	No	No	No	No	No	No	No	No	No	No	13	90	2	10	No	No	No	Never smoking	0	0	0	0	No	0	No	Relying entirely on buying groceries and cooking	Tap water	0	Bone normal	No	No	No	58	66	3	1	40.5	31.5	27
No.1281	11	24	35.32	Married	7	2	Higher	Country	poverty	Yes	Yes	Yes	Yes	No	No	Yes	No	No	No	No	15	178	2	60	No	Yes	No	Quit smoking	0	2	28	4	No	0	No	Hybrid mode	Pure water	3	Osteoporosis	No	No	No	100	35	17	7	18	38.5	28.5
No.1282	11	25	29.09	Married	0	0	Secondary	City	well-off	No	No	Yes	No	No	No	Yes	No	No	No	No	13	138	7	60	Yes	No	No	Quit smoking	0	5	29	10	Yes	222	No	Hybrid mode	Pure water	0	Bone normal	No	No	No	1	78	0	5	36	12	13
No.1283	11	38	24.65	Married	3	0	Primary	Country	well-off	No	No	No	Yes	No	No	No	No	No	No	Yes	15	124	9	30	No	No	No	Quit smoking	0	12	17	16	No	0	No	Hybrid mode	Pure water	7	Osteoporosis	No	No	No	45	86	17	2	31	1.5	38.5
No.1284	11	27	22.48	Married	3	0	Secondary	Country	Low income	No	Yes	No	No	Yes	No	Yes	No	No	No	No	11	148	2	40	No	Yes	No	Never smoking	0	0	0	0	No	0	No	Relying entirely on buying groceries and cooking	Pure water	7	Bone normal	No	No	No	40	55	7	7	8.5	0	20
No.1285	11	25	29.46	Married	4	1	Primary	Town	well-off	No	Yes	No	Yes	Yes	No	No	No	No	No	No	15	53	5	50	Yes	No	No	Never smoking	0	0	0	0	No	0	Yes	Relying entirely on buying groceries and cooking	Tap water	2	Bone normal	No	No	No	82	70	19	1	0.5	21	27.5
No.1286	11	25	23.7	unmarried	7	1	Secondary	City	Upper-middle income	No	Yes	No	No	No	No	Yes	Yes	No	No	No	13	38	6	30	Yes	Yes	No	Never smoking	0	0	0	0	No	0	No	Hybrid mode	Pure water	0	Bone loss	No	No	No	86	79	8	1	18	12.5	26
No.1287	11	21	27.09	Married	5	0	Secondary	City	well-off	No	No	No	Yes	No	No	Yes	No	No	No	No	12	62	10	10	No	No	No	Quit smoking	0	7	23	12	No	0	No	Hybrid mode	Tap water	4	Bone normal	No	No	No	25	57	2	3	6.5	31.5	25
No.1288	11	32	32.81	Married	0	0	Higher	Town	Low income	No	No	No	Yes	No	Yes	No	No	No	No	No	16	78	9	40	No	Yes	No	Never smoking	0	0	0	0	Yes	149	No	Hybrid mode	Tap water	4	Bone loss	No	No	No	25	38	4	6	8.5	40.5	25.5
No.1289	11	20	25.93	Married	5	1	Secondary	Country	poverty	No	No	No	No	No	No	Yes	No	No	No	No	13	87	5	20	Yes	No	No	Still smoking	5	18	19	0	Yes	189	No	Relying entirely on buying groceries and cooking	Tap water	3	Bone normal	No	No	No	79	51	15	7	30	24	19
No.1290	11	20	22.28	Married	3	1	Secondary	Town	Upper-middle income	No	No	No	No	No	No	No	No	No	No	No	12	112	4	40	Yes	Yes	Yes	Quit smoking	0	7	15	11	No	0	No	Hybrid mode	Pure water	2	Bone loss	No	No	Yes	89	27	7	1	28	39.5	19
No.1291	11	20	26.9	unmarried	5	1	Primary	City	Upper-middle income	No	No	No	No	No	No	No	No	No	No	No	11	150	8	60	No	No	No	Never smoking	0	0	0	0	Yes	83	No	Hybrid mode	Tap water	4	Bone normal	No	No	Yes	98	57	4	3	13.5	3	31.5
No.1292	11	19	20.31	Married	6	2	Secondary	Country	Low income	Yes	No	No	No	Yes	No	No	No	No	No	Yes	11	86	4	90	Yes	Yes	No	Never smoking	0	0	0	0	Yes	81	No	Hybrid mode	Pure water	0	Bone normal	No	No	No	39	42	11	0	28.5	6.5	11
No.1293	11	20	23.12	unmarried	3	1	Secondary	City	opulence	No	No	No	Yes	No	No	No	No	No	No	No	11	63	4	30	No	No	Yes	Never smoking	0	0	0	0	No	0	Yes	Hybrid mode	Tap water	6	Bone loss	No	No	No	46	44	21	0	41	21.5	36.5
No.1294	11	26	18.93	Married	6	1	Secondary	City	opulence	Yes	No	No	Yes	No	No	No	No	No	No	Yes	15	113	4	60	Yes	No	No	Never smoking	0	0	0	0	No	0	No	Relying entirely on buying groceries and cooking	Tap water	1	Bone normal	No	No	No	50	38	21	5	1.5	25	26.5
No.1295	11	24	28.38	Married	8	0	Higher	Town	Upper-middle income	No	Yes	No	No	No	No	No	No	No	No	No	13	111	7	100	No	No	No	Never smoking	0	0	0	0	Yes	219	No	Relying entirely on buying groceries and cooking	Pure water	4	Bone normal	No	No	No	80	68	11	1	15.5	24	36.5
No.1296	11	37	23.27	unmarried	3	0	Secondary	Town	well-off	No	No	No	No	No	No	Yes	No	No	No	No	15	46	7	10	No	No	No	Quit smoking	0	1	25	4	No	0	Yes	Relying entirely on buying groceries and cooking	Pure water	4	Bone normal	No	No	No	86	8	16	6	5	42	41.5
No.1297	11	33	33.54	Married	6	0	Higher	Country	well-off	No	No	No	No	No	No	No	No	No	No	Yes	16	42	3	60	No	Yes	No	Still smoking	1	16	16	0	No	0	No	Relying entirely on buying groceries and cooking	Pure water	7	Bone normal	No	No	No	26	97	5	1	40	20.5	25
No.1298	11	26	31.57	unmarried	5	0	Higher	City	well-off	No	No	No	No	No	No	No	No	No	No	No	11	39	8	50	No	Yes	No	Quit smoking	0	6	25	3	No	0	No	Relying entirely on buying groceries and cooking	Tap water	4	Bone normal	No	No	No	62	9	11	5	31	24.5	20.5
No.1299	11	38	19.42	Married	6	0	Secondary	Town	opulence	No	No	No	Yes	No	No	No	No	No	No	Yes	14	50	4	70	No	Yes	No	Quit smoking	0	9	30	20	No	0	No	Hybrid mode	Pure water	4	Bone normal	No	No	No	51	83	18	0	29	14.5	40.5
No.1300	11	33	34.47	Married	8	2	Primary	City	Low income	Yes	No	Yes	Yes	No	No	No	Yes	No	No	No	13	111	1	90	Yes	No	No	Never smoking	0	0	0	0	No	0	No	Rely entirely on takeout or restaurants	Pure water	5	Bone normal	No	No	No	3	68	13	5	32.5	17.5	5
No.1301	11	34	30.79	Married	2	0	Secondary	City	well-off	Yes	Yes	No	Yes	Yes	No	No	No	No	No	No	15	132	10	70	Yes	No	No	Never smoking	0	0	0	0	No	0	No	Hybrid mode	Pure water	1	Osteoporosis	No	No	No	60	11	5	2	15	21.5	15.5
No.1302	11	26	29.42	Married	3	1	Primary	Country	opulence	No	Yes	No	No	No	No	Yes	No	No	No	No	16	106	9	30	No	No	Yes	Quit smoking	0	9	24	8	No	0	No	Rely entirely on takeout or restaurants	Tap water	2	Osteoporosis	No	No	No	17	50	0	7	25	28.5	35
No.1303	11	31	35.08	Married	4	0	Secondary	City	well-off	No	No	No	Yes	Yes	No	No	No	No	No	No	16	168	2	50	No	No	No	Never smoking	0	0	0	0	No	0	No	Hybrid mode	Pure water	1	Bone normal	No	No	No	41	13	21	0	20.5	30	8
No.1304	11	37	35.53	Married	2	0	Secondary	City	poverty	Yes	No	No	No	No	No	No	No	No	No	No	11	137	4	10	Yes	No	No	Never smoking	0	0	0	0	No	0	Yes	Hybrid mode	Tap water	4	Bone loss	No	No	No	75	6	16	4	9	7	12
No.1305	11	22	25.71	Married	5	1	Higher	Town	Upper-middle income	No	No	No	Yes	No	No	No	No	No	No	No	12	60	1	20	Yes	No	No	Quit smoking	0	6	18	20	No	0	No	Relying entirely on buying groceries and cooking	Pure water	3	Bone loss	No	No	No	78	56	18	4	16	12	33
No.1306	11	30	20.77	Married	4	0	Primary	City	Upper-middle income	No	No	Yes	No	No	No	No	No	No	No	No	16	178	8	40	Yes	No	No	Still smoking	8	15	23	0	No	0	Yes	Hybrid mode	Pure water	2	Bone normal	No	No	No	63	26	3	2	36	33.5	8.5
No.1307	11	32	24.82	Married	2	1	Secondary	City	Upper-middle income	No	No	No	No	Yes	No	Yes	Yes	Yes	No	No	14	44	2	10	Yes	No	No	Never smoking	0	0	0	0	No	0	No	Hybrid mode	Tap water	2	Bone normal	No	No	No	64	93	20	3	12.5	4	38
No.1308	11	21	35.87	Married	4	0	Higher	City	well-off	No	No	No	Yes	No	No	No	No	No	No	Yes	13	139	1	80	No	No	No	Never smoking	0	0	0	0	No	0	No	Relying entirely on buying groceries and cooking	Pure water	6	Bone loss	No	Yes	No	28	87	6	6	20.5	16.5	9.5
No.1309	11	19	26.21	Married	5	0	Secondary	Country	opulence	No	No	No	No	No	No	Yes	No	No	No	No	16	68	4	20	Yes	Yes	No	Never smoking	0	0	0	0	No	0	No	Hybrid mode	Pure water	2	Bone loss	No	No	No	91	48	16	3	37.5	20.5	38.5
No.1310	11	34	25.77	unmarried	5	1	Higher	Country	well-off	No	No	No	Yes	No	No	Yes	No	No	No	No	13	95	2	80	No	No	No	Quit smoking	0	14	21	9	No	0	No	Relying entirely on buying groceries and cooking	Pure water	5	Bone normal	No	No	No	31	99	17	7	4.5	9	2.5
No.1311	11	34	18.64	Married	4	0	Primary	City	well-off	No	No	No	No	No	No	No	No	Yes	No	No	16	41	3	40	No	No	No	Never smoking	0	0	0	0	No	0	No	Hybrid mode	Tap water	6	Bone normal	Yes	No	No	18	34	13	3	28	12.5	39
No.1312	11	18	21.92	Married	4	0	Secondary	City	Upper-middle income	No	No	No	No	No	No	No	No	No	No	No	14	135	4	30	No	Yes	No	Never smoking	0	0	0	0	No	0	No	Relying entirely on buying groceries and cooking	Pure water	5	Bone loss	No	No	No	78	31	20	6	42	11.5	6
No.1313	11	29	28.86	Married	8	3	Secondary	Country	opulence	Yes	Yes	No	No	No	No	No	No	No	Yes	No	12	61	1	60	Yes	Yes	No	Never smoking	0	0	0	0	No	0	Yes	Hybrid mode	Pure water	4	Bone normal	No	No	No	83	20	0	5	16.5	27	3.5
No.1314	11	34	32.58	Married	0	0	Higher	Country	well-off	No	No	No	No	No	No	No	No	Yes	No	No	13	167	6	40	No	Yes	No	Never smoking	0	0	0	0	No	0	No	Hybrid mode	Tap water	6	Bone loss	No	No	No	35	3	12	1	31.5	19.5	4.5
No.1315	11	27	23.12	unmarried	8	3	Higher	City	Upper-middle income	No	No	No	No	No	No	No	No	No	No	Yes	11	53	2	70	No	No	No	Never smoking	0	0	0	0	No	0	No	Hybrid mode	Pure water	0	Bone normal	No	No	No	50	85	16	5	3	20	28
No.1316	11	18	20.57	Married	8	3	Secondary	Country	Upper-middle income	No	No	No	No	Yes	Yes	Yes	No	No	No	No	14	150	3	100	No	No	No	Never smoking	0	0	0	0	Yes	29	No	Relying entirely on buying groceries and cooking	Pure water	0	Bone normal	No	No	No	71	16	5	4	2	36	7.5
No.1317	11	35	22.32	Married	2	0	Higher	Country	well-off	No	No	Yes	No	No	No	No	No	No	No	No	12	148	7	20	No	Yes	Yes	Never smoking	0	0	0	0	No	0	No	Hybrid mode	Pure water	6	Bone loss	No	No	No	92	59	15	3	8.5	18.5	2
No.1318	11	25	25.57	Married	4	0	Secondary	Town	opulence	No	No	Yes	No	No	No	No	No	No	No	Yes	16	104	1	90	Yes	Yes	Yes	Never smoking	0	0	0	0	Yes	158	No	Relying entirely on buying groceries and cooking	Pure water	6	Bone normal	No	No	No	20	50	2	3	10	8.5	11.5
No.1319	11	21	17.38	Married	5	0	Higher	Town	Low income	Yes	No	No	No	No	No	Yes	No	Yes	No	No	14	42	10	20	No	Yes	No	Never smoking	0	0	0	0	Yes	125	No	Rely entirely on takeout or restaurants	Tap water	0	Osteoporosis	No	Yes	No	71	28	16	0	9	19	2
No.1320	11	22	22.36	Married	0	0	Higher	Town	well-off	No	No	No	No	No	No	No	No	No	No	Yes	11	97	10	40	No	No	No	Never smoking	0	0	0	0	Yes	87	Yes	Hybrid mode	Pure water	4	Bone normal	No	No	No	100	25	15	7	9.5	19.5	29.5
No.1321	11	39	30.91	Married	1	1	Secondary	Town	opulence	Yes	No	No	No	No	Yes	No	No	No	No	Yes	11	59	9	80	Yes	No	No	Never smoking	0	0	0	0	No	0	Yes	Hybrid mode	Tap water	4	Bone normal	No	No	No	13	50	20	0	20	5.5	16.5
No.1322	11	39	30.08	unmarried	1	1	Secondary	City	opulence	No	No	No	No	No	No	No	No	No	No	No	15	51	3	80	No	Yes	No	Never smoking	0	0	0	0	No	0	No	Hybrid mode	Pure water	4	Bone loss	No	No	No	43	100	17	6	30.5	1	13.5
No.1323	11	19	33.38	Married	4	2	Secondary	City	Upper-middle income	No	No	No	No	No	No	No	No	No	No	No	13	94	9	30	Yes	Yes	No	Never smoking	0	0	0	0	Yes	81	No	Relying entirely on buying groceries and cooking	Pure water	7	Bone loss	No	No	No	87	75	10	0	34	31.5	19.5
No.1324	12	36	30.16	unmarried	1	0	Higher	Town	well-off	No	Yes	No	Yes	No	Yes	Yes	No	No	Yes	No	13	118	4	50	Yes	Yes	No	Still smoking	12	15	15	0	Yes	102	No	Relying entirely on buying groceries and cooking	Pure water	5	Bone loss	No	No	No	82	49	10	7	13.5	10	9
No.1325	12	26	23.12	unmarried	6	2	Higher	Town	poverty	Yes	No	Yes	No	No	No	No	No	No	No	Yes	16	113	5	40	No	No	No	Never smoking	0	0	0	0	Yes	99	Yes	Hybrid mode	Tap water	4	Bone loss	No	No	No	0	59	21	5	33	22	8.5
No.1326	12	39	28.9	Married	7	2	Primary	Town	poverty	No	No	No	No	No	No	No	No	No	No	No	13	87	5	10	No	No	No	Never smoking	0	0	0	0	No	0	No	Hybrid mode	Pure water	4	Bone normal	No	No	No	20	40	10	3	26	0	17.5
No.1327	12	37	20.08	Married	7	3	Secondary	Town	well-off	No	Yes	No	No	No	No	No	No	No	No	No	12	58	4	70	Yes	No	No	Never smoking	0	0	0	0	No	0	No	Relying entirely on buying groceries and cooking	Pure water	4	Bone normal	No	No	No	96	17	10	6	14.5	1	28.5
No.1328	12	30	24.09	Married	3	2	Higher	City	opulence	No	Yes	Yes	Yes	No	No	No	No	No	No	No	11	102	5	20	No	Yes	Yes	Still smoking	35	14	22	0	No	0	Yes	Rely entirely on takeout or restaurants	Pure water	4	Bone normal	No	No	No	64	90	6	0	34.5	35	14
No.1329	12	30	21.31	unmarried	0	0	Secondary	Town	poverty	No	No	No	Yes	No	No	No	Yes	No	No	No	12	112	8	100	No	No	No	Never smoking	0	0	0	0	No	0	No	Hybrid mode	Tap water	2	Bone loss	No	No	No	15	89	20	5	14	0.5	30
No.1330	12	31	30.12	Married	5	0	Secondary	City	poverty	No	Yes	Yes	Yes	No	No	No	No	No	No	No	13	42	10	70	No	No	Yes	Still smoking	16	6	19	0	No	0	No	Rely entirely on takeout or restaurants	Pure water	1	Bone loss	No	No	No	26	94	5	1	6	29	21
No.1331	12	26	22.61	Married	0	0	Secondary	Country	opulence	No	No	No	No	No	No	Yes	No	Yes	No	No	12	39	6	60	No	Yes	No	Never smoking	0	0	0	0	No	0	No	Hybrid mode	Pure water	5	Bone normal	No	No	No	60	14	15	1	16.5	6.5	34.5
No.1332	12	19	26.42	Married	0	0	Secondary	City	poverty	No	Yes	No	No	No	No	No	No	No	No	Yes	11	149	2	40	No	No	Yes	Still smoking	17	5	32	0	No	0	No	Relying entirely on buying groceries and cooking	Tap water	7	Bone normal	No	No	No	43	21	21	7	21	26.5	24
No.1333	12	23	18.46	unmarried	6	1	Primary	City	poverty	No	No	No	Yes	No	No	No	No	No	No	No	11	118	8	50	No	Yes	No	Never smoking	0	0	0	0	Yes	223	Yes	Relying entirely on buying groceries and cooking	Pure water	6	Bone normal	No	No	No	29	20	16	1	34	19.5	15.5
No.1334	12	22	18.95	Married	8	2	Secondary	Town	well-off	No	No	Yes	No	No	No	Yes	Yes	No	No	No	11	84	3	100	Yes	No	Yes	Never smoking	0	0	0	0	No	0	No	Hybrid mode	Tap water	6	Bone normal	No	No	No	91	13	17	4	32.5	22	31.5
No.1335	12	29	17.3	Married	4	1	Secondary	Town	well-off	Yes	No	No	No	No	No	No	No	No	No	No	15	48	9	70	No	No	No	Never smoking	0	0	0	0	No	0	No	Hybrid mode	Pure water	7	Bone loss	No	No	No	80	94	14	7	24.5	34.5	36
No.1336	12	30	25.26	unmarried	6	3	Secondary	City	Upper-middle income	No	No	Yes	Yes	No	No	Yes	No	No	No	No	12	117	7	10	No	Yes	No	Never smoking	0	0	0	0	No	0	No	Relying entirely on buying groceries and cooking	Pure water	4	Osteoporosis	No	No	No	39	47	11	7	2.5	30	33.5
No.1337	12	30	29.26	Married	4	2	Secondary	Town	well-off	Yes	No	No	No	No	No	No	No	No	No	No	12	160	10	50	No	No	No	Still smoking	22	12	16	0	Yes	62	Yes	Relying entirely on buying groceries and cooking	Pure water	0	Bone normal	No	No	No	90	57	6	7	18.5	36.5	11
No.1338	12	24	29.3	Married	6	1	Primary	Town	poverty	No	No	No	Yes	Yes	No	Yes	No	No	No	Yes	12	63	3	60	No	Yes	No	Never smoking	0	0	0	0	No	0	Yes	Hybrid mode	Pure water	7	Osteoporosis	No	No	No	64	3	1	3	34.5	13.5	5
No.1339	12	23	26.5	unmarried	1	1	Secondary	City	well-off	No	No	No	No	No	No	No	No	No	No	No	12	145	8	30	Yes	No	No	Never smoking	0	0	0	0	No	0	No	Hybrid mode	Tap water	3	Osteoporosis	No	No	No	85	8	6	7	32.5	11	14
No.1340	12	23	24.55	Married	0	0	Secondary	City	Low income	Yes	Yes	No	Yes	No	Yes	No	No	No	No	No	15	95	8	50	Yes	No	No	Never smoking	0	0	0	0	No	0	No	Hybrid mode	Tap water	1	Bone normal	No	No	No	92	26	5	1	31.5	28	20.5
No.1341	12	18	19.2	unmarried	5	1	Higher	City	Upper-middle income	No	No	No	No	No	No	No	Yes	No	No	Yes	11	89	9	40	Yes	No	No	Never smoking	0	0	0	0	No	0	No	Hybrid mode	Pure water	2	Bone normal	No	No	No	46	89	5	0	41	2.5	17
No.1342	12	30	24.05	Married	4	0	Secondary	Town	Upper-middle income	No	No	No	No	Yes	No	No	No	No	No	No	13	88	1	80	No	No	No	Never smoking	0	0	0	0	No	0	No	Rely entirely on takeout or restaurants	Pure water	5	Osteoporosis	No	No	No	55	47	17	7	12.5	30	26.5
No.1343	12	28	30.22	Married	1	0	Secondary	City	poverty	No	No	No	No	No	No	No	No	No	No	No	16	119	10	80	Yes	No	No	Never smoking	0	0	0	0	Yes	116	No	Hybrid mode	Tap water	3	Bone normal	No	No	No	0	76	1	4	28.5	28	39
No.1344	12	31	24.31	Married	5	0	Secondary	Town	well-off	No	No	No	Yes	Yes	No	Yes	No	No	Yes	Yes	15	98	5	10	Yes	Yes	No	Never smoking	0	0	0	0	No	0	Yes	Relying entirely on buying groceries and cooking	Tap water	2	Bone loss	No	No	No	81	31	4	4	0	42	3.5
No.1345	12	26	26.86	unmarried	1	0	Secondary	Country	Upper-middle income	Yes	No	No	Yes	No	No	Yes	No	No	No	No	13	118	3	30	No	No	No	Quit smoking	0	21	18	20	No	0	No	Relying entirely on buying groceries and cooking	Pure water	1	Bone normal	No	No	No	91	51	9	4	3.5	34.5	11
No.1346	12	24	28.39	Married	1	0	Secondary	Town	opulence	No	No	Yes	No	No	No	Yes	No	No	No	No	14	132	5	40	Yes	No	No	Still smoking	33	13	24	0	Yes	71	Yes	Relying entirely on buying groceries and cooking	Pure water	3	Bone normal	No	No	No	25	23	12	1	18	28	38
No.1347	12	31	17.39	Married	2	1	Secondary	Country	well-off	No	No	No	Yes	No	No	No	No	No	No	No	14	88	8	100	No	No	No	Never smoking	0	0	0	0	Yes	80	Yes	Hybrid mode	Tap water	6	Bone loss	No	No	No	18	2	16	2	20.5	38.5	33.5
No.1348	12	31	30.73	Married	2	0	Primary	City	well-off	Yes	No	Yes	No	No	No	Yes	No	No	No	No	15	86	10	20	No	No	No	Quit smoking	0	15	21	14	Yes	28	No	Relying entirely on buying groceries and cooking	Tap water	7	Bone normal	No	No	No	87	13	8	0	20.5	35.5	7
No.1349	12	32	26.9	Married	1	0	Higher	City	well-off	No	No	No	No	No	No	No	No	No	No	No	14	157	9	80	No	No	No	Never smoking	0	0	0	0	Yes	95	Yes	Hybrid mode	Pure water	4	Bone normal	No	No	No	89	22	11	1	41	26	34
No.1350	12	38	18.5	unmarried	3	0	Secondary	City	Low income	No	Yes	Yes	Yes	No	No	No	No	No	No	No	11	68	10	70	No	No	No	Never smoking	0	0	0	0	No	0	No	Hybrid mode	Pure water	2	Bone loss	No	No	No	11	22	20	5	4.5	20	16
No.1351	12	26	28.01	unmarried	6	2	Higher	Country	opulence	No	No	No	Yes	No	No	No	No	No	No	No	11	38	3	70	No	Yes	No	Never smoking	0	0	0	0	No	0	No	Rely entirely on takeout or restaurants	Tap water	7	Bone normal	No	No	No	20	0	20	3	18.5	16.5	38.5
No.1352	12	20	17.85	unmarried	8	3	Higher	City	opulence	No	No	No	No	No	No	No	No	No	No	No	13	174	1	80	Yes	No	Yes	Quit smoking	0	14	23	2	Yes	236	Yes	Relying entirely on buying groceries and cooking	Tap water	0	Bone normal	No	No	Yes	46	31	8	2	14	32.5	22
No.1353	12	18	19.48	unmarried	2	2	Higher	Country	poverty	No	No	Yes	No	No	No	No	No	No	No	No	12	156	10	80	No	No	No	Never smoking	0	0	0	0	No	0	Yes	Hybrid mode	Pure water	3	Bone normal	Yes	No	No	31	94	11	0	40	37	32.5
No.1354	12	20	23.13	Married	2	0	Secondary	Town	poverty	No	No	No	No	No	No	No	No	No	Yes	No	11	100	6	70	Yes	No	No	Quit smoking	0	5	26	13	No	0	Yes	Relying entirely on buying groceries and cooking	Pure water	3	Osteoporosis	No	No	No	58	63	2	0	26.5	17.5	27.5
No.1355	12	27	21.16	Married	1	1	Primary	Country	Upper-middle income	No	No	No	No	No	No	Yes	No	No	Yes	No	12	70	1	40	No	Yes	No	Never smoking	0	0	0	0	No	0	No	Relying entirely on buying groceries and cooking	Pure water	5	Bone normal	No	No	No	79	85	3	3	26	13.5	25
No.1356	12	39	20.85	Married	0	0	Secondary	City	poverty	No	Yes	No	No	No	No	No	No	No	No	No	16	46	5	100	No	No	No	Still smoking	39	14	19	0	Yes	231	No	Relying entirely on buying groceries and cooking	Pure water	2	Bone normal	No	No	No	16	28	0	3	27	31.5	2
No.1357	12	26	29.59	Married	8	3	Primary	City	Upper-middle income	No	Yes	No	No	No	No	Yes	No	No	No	No	16	119	3	20	No	No	No	Still smoking	20	13	18	0	No	0	No	Relying entirely on buying groceries and cooking	Tap water	7	Osteoporosis	No	No	No	7	55	16	5	39.5	4	21.5
No.1358	12	30	25.83	unmarried	2	0	Secondary	Town	well-off	No	No	No	Yes	No	No	No	No	Yes	No	No	14	49	7	30	Yes	Yes	No	Still smoking	9	14	18	0	No	0	No	Hybrid mode	Pure water	7	Bone normal	No	No	No	22	34	17	6	26	28	17.5
No.1359	12	27	18.49	Married	0	0	Secondary	Town	well-off	No	No	No	No	No	No	No	No	No	No	Yes	14	132	10	60	Yes	No	No	Never smoking	0	0	0	0	No	0	No	Hybrid mode	Pure water	6	Bone normal	No	No	No	53	28	17	6	11	26.5	31
No.1360	12	30	29.2	Married	6	1	Secondary	Town	opulence	No	No	No	Yes	No	No	No	No	No	No	No	14	105	9	100	No	Yes	No	Never smoking	0	0	0	0	Yes	205	No	Hybrid mode	Pure water	6	Bone loss	No	No	No	99	97	13	4	29.5	36.5	27
No.1361	12	23	30.41	Married	3	1	Higher	Country	well-off	No	No	No	No	No	Yes	No	No	No	No	Yes	13	156	3	100	Yes	No	Yes	Never smoking	0	0	0	0	No	0	No	Relying entirely on buying groceries and cooking	Tap water	5	Bone loss	No	No	No	59	96	13	3	40.5	40	20
No.1362	12	32	33.25	unmarried	2	0	Higher	City	Upper-middle income	No	No	No	No	No	No	Yes	No	No	Yes	No	11	110	3	60	Yes	No	No	Quit smoking	0	10	23	5	No	0	No	Hybrid mode	Tap water	3	Bone normal	No	No	No	84	35	11	0	21.5	9.5	27
No.1363	12	35	17.44	Married	5	2	Secondary	Country	poverty	No	Yes	No	No	No	No	No	No	No	No	Yes	15	152	1	10	No	No	No	Quit smoking	0	7	21	13	No	0	No	Rely entirely on takeout or restaurants	Tap water	0	Bone loss	No	No	No	34	71	20	5	28	31	14.5
No.1364	12	28	24.92	Married	6	1	Higher	Town	Upper-middle income	No	Yes	No	No	Yes	No	Yes	No	No	No	No	15	43	8	30	No	No	Yes	Never smoking	0	0	0	0	No	0	Yes	Rely entirely on takeout or restaurants	Pure water	5	Bone normal	No	No	No	51	61	3	7	39.5	4.5	18.5
No.1365	12	21	17.85	unmarried	6	1	Secondary	Country	opulence	Yes	No	Yes	No	Yes	No	No	No	Yes	No	No	15	157	5	80	Yes	No	No	Never smoking	0	0	0	0	No	0	Yes	Relying entirely on buying groceries and cooking	Tap water	3	Bone normal	No	No	No	67	35	21	6	38.5	13.5	17.5
No.1366	12	19	35.92	Married	0	0	Secondary	City	well-off	No	No	No	Yes	No	No	Yes	No	No	No	Yes	12	55	10	20	No	No	No	Still smoking	1	6	28	0	No	0	No	Rely entirely on takeout or restaurants	Tap water	3	Bone normal	No	No	No	18	92	12	5	22	4.5	11
No.1367	12	24	28.77	Married	2	1	Secondary	Country	well-off	No	No	No	No	No	No	No	No	No	No	Yes	15	82	10	10	Yes	No	No	Still smoking	4	6	24	0	No	0	No	Hybrid mode	Tap water	1	Bone normal	No	No	No	74	75	14	7	32.5	39.5	38.5
No.1368	12	32	26.87	unmarried	3	0	Secondary	City	well-off	Yes	No	No	No	No	No	No	No	Yes	No	Yes	16	94	2	50	No	Yes	No	Never smoking	0	0	0	0	No	0	No	Hybrid mode	Tap water	0	Bone loss	No	No	No	11	43	18	2	17.5	1.5	10.5
No.1369	12	21	22.38	Married	2	1	Secondary	Town	opulence	No	No	No	No	No	No	No	No	Yes	No	No	11	58	2	10	No	Yes	No	Quit smoking	0	24	15	2	No	0	Yes	Rely entirely on takeout or restaurants	Tap water	1	Bone loss	No	No	No	70	21	8	6	15.5	23	7.5
No.1370	12	27	23.03	Married	1	1	Secondary	Town	well-off	No	No	No	No	No	No	Yes	No	Yes	No	No	12	155	10	90	No	No	No	Still smoking	12	8	26	0	No	0	No	Hybrid mode	Pure water	6	Bone loss	No	No	No	77	9	13	2	2	24.5	2.5
No.1371	12	38	32.56	Married	1	0	Secondary	City	poverty	No	No	No	No	No	No	No	No	No	No	No	14	74	2	60	No	No	No	Never smoking	0	0	0	0	Yes	114	Yes	Hybrid mode	Pure water	6	Osteoporosis	No	No	No	63	46	19	5	33.5	12	33
No.1372	12	28	30.13	Married	2	1	Primary	Country	Low income	No	No	No	No	No	No	No	No	No	No	No	12	73	10	60	No	Yes	No	Never smoking	0	0	0	0	No	0	No	Hybrid mode	Pure water	2	Bone normal	No	No	No	99	67	0	2	18	18.5	25
No.1373	12	23	25.1	Married	1	1	Higher	Country	poverty	No	No	No	No	No	No	Yes	No	No	No	No	11	72	10	60	No	No	No	Never smoking	0	0	0	0	No	0	Yes	Hybrid mode	Tap water	2	Bone loss	No	No	No	94	23	16	3	12.5	27.5	9
No.1374	12	20	26.09	unmarried	6	0	Secondary	City	well-off	No	No	No	Yes	No	No	No	No	No	No	No	16	119	5	60	No	No	No	Never smoking	0	0	0	0	No	0	No	Hybrid mode	Pure water	5	Bone normal	No	No	No	95	49	14	2	6.5	32.5	15.5
No.1375	12	21	33.65	Married	8	2	Secondary	City	opulence	No	No	No	Yes	No	No	Yes	No	No	Yes	No	14	49	8	10	Yes	No	No	Still smoking	14	8	22	0	Yes	22	No	Hybrid mode	Tap water	3	Osteoporosis	No	No	No	57	67	16	2	16.5	8.5	10.5
No.1376	12	38	35.02	Married	5	0	Secondary	City	Low income	No	Yes	No	No	Yes	No	Yes	Yes	No	No	No	13	124	9	10	No	No	No	Never smoking	0	0	0	0	No	0	No	Rely entirely on takeout or restaurants	Pure water	1	Bone normal	No	No	No	95	32	16	2	15	41.5	20.5
No.1377	12	26	21.34	Married	3	0	Primary	Country	Upper-middle income	No	No	No	No	No	No	No	No	No	No	No	12	125	3	60	No	Yes	No	Still smoking	5	4	16	0	No	0	Yes	Rely entirely on takeout or restaurants	Tap water	6	Bone loss	No	No	No	10	59	8	7	28	33.5	11
No.1378	12	29	31.73	unmarried	2	2	Higher	City	well-off	Yes	No	No	No	No	No	Yes	Yes	No	No	No	11	76	9	60	Yes	Yes	Yes	Still smoking	37	19	16	0	No	0	Yes	Relying entirely on buying groceries and cooking	Pure water	2	Bone loss	No	Yes	No	10	18	16	1	11.5	37.5	37
No.1379	12	28	27.31	Married	0	0	Secondary	City	Upper-middle income	No	No	No	No	No	No	Yes	No	No	No	Yes	14	39	5	90	Yes	No	No	Never smoking	0	0	0	0	No	0	No	Hybrid mode	Tap water	3	Bone normal	No	No	No	71	30	17	3	33.5	31	32
No.1380	12	19	17.71	Married	6	1	Primary	City	well-off	No	No	No	Yes	No	No	No	No	No	No	No	14	168	7	20	No	No	No	Still smoking	36	14	24	0	Yes	226	No	Hybrid mode	Pure water	5	Bone normal	No	No	No	34	0	15	7	38.5	32	12
No.1381	12	35	24.67	Married	5	0	Secondary	Town	opulence	No	No	No	No	Yes	Yes	Yes	No	Yes	No	No	11	89	4	80	Yes	No	Yes	Never smoking	0	0	0	0	No	0	No	Hybrid mode	Pure water	6	Bone normal	No	No	No	44	29	2	6	37.5	41.5	29
No.1382	12	29	29.75	Married	5	0	Higher	Country	opulence	No	Yes	No	No	No	No	Yes	No	No	No	No	11	83	3	80	Yes	No	No	Still smoking	35	9	24	0	No	0	No	Rely entirely on takeout or restaurants	Pure water	3	Bone normal	No	No	No	92	4	13	6	42	32.5	28.5
No.1383	12	31	34.25	unmarried	3	2	Secondary	Town	opulence	No	Yes	No	No	No	No	No	No	No	No	No	12	45	10	60	No	Yes	No	Still smoking	31	7	32	0	No	0	No	Relying entirely on buying groceries and cooking	Pure water	1	Bone loss	No	No	No	71	62	2	7	18	28	8.5
No.1384	12	24	33.1	Married	7	1	Secondary	City	well-off	No	No	No	No	Yes	No	Yes	No	No	No	No	11	116	10	30	No	No	No	Never smoking	0	0	0	0	No	0	Yes	Rely entirely on takeout or restaurants	Tap water	6	Bone normal	No	No	No	0	8	17	3	13.5	30	16.5
No.1385	12	37	20.3	unmarried	7	0	Secondary	Country	well-off	No	No	No	Yes	No	No	No	No	No	No	No	15	94	5	100	Yes	No	No	Quit smoking	0	3	22	20	No	0	Yes	Hybrid mode	Tap water	5	Bone normal	No	No	No	39	57	2	5	36	25	36.5
No.1386	12	20	35.39	unmarried	4	2	Secondary	City	poverty	No	No	No	Yes	No	No	No	No	No	No	No	14	76	2	50	No	Yes	Yes	Quit smoking	0	8	22	13	No	0	No	Relying entirely on buying groceries and cooking	Pure water	4	Bone loss	No	No	No	18	69	7	7	3.5	5	38
No.1387	12	24	27.09	Married	5	1	Secondary	Country	well-off	Yes	No	No	No	No	No	Yes	No	No	No	Yes	16	77	2	50	No	No	No	Never smoking	0	0	0	0	Yes	233	No	Rely entirely on takeout or restaurants	Pure water	4	Bone normal	No	No	No	4	22	1	7	31	0	37.5
No.1388	12	19	24.83	Married	0	0	Secondary	City	Upper-middle income	No	No	No	No	No	No	No	No	No	No	Yes	14	122	8	40	Yes	No	No	Never smoking	0	0	0	0	No	0	Yes	Rely entirely on takeout or restaurants	Pure water	5	Osteoporosis	No	No	No	63	33	7	5	0	12	4.5
No.1389	12	36	17.45	Married	6	0	Secondary	Town	Upper-middle income	No	No	No	No	No	No	Yes	No	No	No	No	14	49	10	50	No	No	No	Quit smoking	0	19	31	8	Yes	50	No	Hybrid mode	Pure water	5	Bone normal	No	No	No	50	58	6	7	9	23	1
No.1390	12	32	19.02	Married	0	0	Primary	Country	well-off	No	No	No	Yes	No	No	No	No	No	No	No	12	91	1	100	No	No	No	Never smoking	0	0	0	0	Yes	114	Yes	Hybrid mode	Tap water	4	Osteoporosis	No	No	No	79	69	7	1	8	11.5	13
No.1391	12	23	29.77	unmarried	6	2	Higher	City	Low income	No	No	No	No	No	No	No	No	No	No	Yes	12	158	1	60	Yes	No	No	Never smoking	0	0	0	0	No	0	No	Hybrid mode	Pure water	6	Bone loss	No	No	No	91	1	4	4	40.5	39	11.5
No.1392	12	33	22.51	Married	7	1	Primary	Town	Upper-middle income	No	No	No	Yes	No	No	No	No	No	Yes	No	16	145	7	50	No	No	No	Never smoking	0	0	0	0	Yes	89	Yes	Relying entirely on buying groceries and cooking	Pure water	6	Bone loss	No	No	No	81	83	14	5	5	35	1.5
No.1393	12	26	21.96	Married	2	2	Secondary	City	well-off	No	No	No	No	No	No	No	No	No	No	No	11	143	2	60	No	No	No	Never smoking	0	0	0	0	No	0	Yes	Relying entirely on buying groceries and cooking	Pure water	1	Bone normal	No	No	No	11	4	11	2	14.5	6.5	25.5
No.1394	12	21	19.51	Married	6	3	Secondary	Town	opulence	No	Yes	No	Yes	No	No	Yes	No	No	No	No	13	52	8	40	Yes	No	No	Quit smoking	0	21	16	12	Yes	48	Yes	Hybrid mode	Pure water	2	Bone normal	No	No	No	54	24	3	7	42	28	4
No.1395	12	28	26.03	Married	7	3	Higher	Town	opulence	No	No	No	Yes	Yes	No	No	No	No	No	No	16	50	4	90	No	No	No	Never smoking	0	0	0	0	No	0	Yes	Hybrid mode	Tap water	6	Bone loss	No	No	No	42	71	16	7	32.5	29.5	12
No.1396	12	21	25.23	Married	1	1	Primary	City	poverty	No	Yes	No	Yes	No	No	No	No	No	No	Yes	13	147	10	70	No	No	No	Never smoking	0	0	0	0	No	0	No	Hybrid mode	Tap water	6	Bone normal	No	No	No	67	58	1	5	32	13.5	23
No.1397	12	30	32.17	Married	4	1	Secondary	Town	poverty	No	No	No	Yes	No	No	No	No	Yes	No	Yes	12	126	6	20	Yes	Yes	No	Never smoking	0	0	0	0	No	0	No	Relying entirely on buying groceries and cooking	Tap water	5	Bone normal	Yes	No	No	77	1	1	5	34	19	17
No.1398	12	37	19.3	unmarried	2	2	Primary	Country	well-off	No	No	Yes	No	Yes	No	No	No	No	No	No	12	177	3	80	No	Yes	No	Never smoking	0	0	0	0	No	0	Yes	Relying entirely on buying groceries and cooking	Pure water	7	Bone normal	No	No	No	66	55	0	3	18.5	31.5	26
No.1399	12	28	26.06	unmarried	5	0	Higher	City	Upper-middle income	No	No	No	No	No	No	No	No	No	No	No	12	150	8	70	Yes	No	No	Never smoking	0	0	0	0	No	0	Yes	Rely entirely on takeout or restaurants	Pure water	1	Osteoporosis	No	No	No	12	47	19	4	0	20	8.5
No.1400	12	36	34.45	Married	3	1	Higher	Town	poverty	No	No	No	Yes	No	Yes	No	No	No	No	No	14	48	2	100	No	Yes	No	Never smoking	0	0	0	0	No	0	No	Hybrid mode	Pure water	1	Bone normal	No	No	No	27	26	4	0	27	28.5	4
No.1401	12	19	17.37	Married	3	1	Higher	Country	poverty	No	Yes	No	No	No	No	No	No	No	No	Yes	13	74	2	50	No	No	No	Never smoking	0	0	0	0	No	0	No	Hybrid mode	Pure water	7	Bone normal	No	No	No	89	12	19	4	41	32.5	38.5
No.1402	12	38	25.23	Married	0	0	Higher	City	Upper-middle income	No	No	No	Yes	Yes	No	No	No	No	No	No	16	159	6	60	No	Yes	No	Never smoking	0	0	0	0	Yes	121	No	Rely entirely on takeout or restaurants	Pure water	4	Bone loss	No	No	No	20	83	2	4	27	30.5	39.5
No.1403	12	34	17.55	Married	2	0	Secondary	Town	well-off	No	No	No	No	No	No	Yes	No	No	No	Yes	15	47	1	80	No	Yes	No	Never smoking	0	0	0	0	Yes	37	Yes	Relying entirely on buying groceries and cooking	Tap water	7	Osteoporosis	No	No	No	13	81	5	3	19	17	35.5
No.1404	12	26	31.18	Married	2	2	Secondary	City	Low income	No	Yes	Yes	No	No	Yes	Yes	No	No	No	No	13	164	5	60	No	No	No	Quit smoking	0	20	19	16	Yes	79	No	Rely entirely on takeout or restaurants	Pure water	6	Bone loss	No	No	No	92	14	6	1	17	19.5	0
No.1405	12	24	31.31	Married	3	0	Higher	City	well-off	No	No	No	No	No	No	No	No	No	No	No	11	60	7	100	No	Yes	No	Never smoking	0	0	0	0	Yes	58	Yes	Relying entirely on buying groceries and cooking	Tap water	7	Bone normal	No	No	No	74	100	20	0	36.5	30	30
No.1406	12	34	35.76	Married	6	0	Primary	City	opulence	No	No	No	Yes	No	No	Yes	No	No	No	No	16	136	1	70	Yes	No	No	Never smoking	0	0	0	0	No	0	Yes	Hybrid mode	Pure water	3	Bone normal	No	No	No	92	96	17	0	37.5	36	2.5
No.1407	12	26	17.78	Married	6	1	Primary	Country	well-off	No	No	Yes	No	No	No	No	No	No	No	No	11	55	4	80	No	No	No	Never smoking	0	0	0	0	Yes	181	Yes	Rely entirely on takeout or restaurants	Tap water	7	Bone loss	No	No	No	81	14	6	7	1.5	41.5	9
No.1408	12	23	24.93	unmarried	1	0	Primary	Country	poverty	No	No	No	No	No	No	No	No	No	No	No	14	37	7	30	Yes	Yes	No	Never smoking	0	0	0	0	Yes	234	No	Hybrid mode	Tap water	5	Bone normal	No	No	No	83	41	0	4	40.5	20	30.5
No.1409	12	19	35.56	Married	0	0	Secondary	Country	well-off	No	No	No	Yes	No	No	No	No	No	No	No	14	64	3	90	No	No	No	Never smoking	0	0	0	0	No	0	No	Relying entirely on buying groceries and cooking	Pure water	6	Bone normal	No	No	No	81	82	16	7	8.5	31.5	34
No.1410	12	27	28	Married	8	0	Secondary	Town	poverty	No	No	No	Yes	No	Yes	No	No	No	No	No	14	38	9	20	No	Yes	Yes	Quit smoking	0	15	16	4	Yes	105	Yes	Hybrid mode	Tap water	0	Bone loss	No	No	No	8	43	16	2	14.5	27.5	11.5
No.1411	12	36	32.47	unmarried	6	2	Secondary	City	well-off	No	No	Yes	Yes	No	No	No	No	No	No	No	16	97	6	90	No	Yes	No	Never smoking	0	0	0	0	No	0	Yes	Relying entirely on buying groceries and cooking	Pure water	2	Bone loss	No	No	No	56	18	4	1	39.5	32	6
No.1412	13	21	17.6	Married	0	0	Primary	Town	well-off	No	No	No	Yes	No	No	No	No	No	No	Yes	15	44	6	60	No	Yes	No	Never smoking	0	0	0	0	Yes	56	Yes	Hybrid mode	Tap water	5	Bone normal	No	No	No	2	70	7	3	6	14.5	37
No.1413	13	25	32.02	unmarried	7	0	Secondary	City	well-off	No	No	Yes	Yes	No	No	Yes	No	No	No	No	13	150	10	10	Yes	No	No	Quit smoking	0	8	31	4	Yes	213	No	Hybrid mode	Pure water	2	Bone normal	No	No	No	13	32	12	7	31	26	1
No.1414	13	18	33.61	unmarried	3	2	Primary	City	well-off	No	No	No	No	No	No	Yes	No	No	Yes	No	11	135	10	50	Yes	Yes	No	Never smoking	0	0	0	0	No	0	No	Rely entirely on takeout or restaurants	Pure water	0	Bone normal	No	No	No	34	53	6	4	40	7	41.5
No.1415	13	21	18.26	Married	3	0	Secondary	City	Upper-middle income	No	No	No	No	No	No	No	No	No	No	No	14	170	6	80	No	Yes	No	Still smoking	39	15	21	0	No	0	No	Hybrid mode	Pure water	1	Bone loss	No	No	No	34	13	20	6	12	12.5	10.5
No.1416	13	29	21.8	Married	7	0	Secondary	Town	well-off	Yes	No	No	No	Yes	No	No	No	No	No	Yes	16	125	5	100	No	Yes	No	Still smoking	32	10	22	0	No	0	Yes	Relying entirely on buying groceries and cooking	Pure water	5	Osteoporosis	No	No	No	46	15	6	7	0	20.5	26
No.1417	13	19	20.38	Married	1	1	Higher	City	well-off	No	No	No	No	No	No	No	No	No	Yes	No	13	50	3	30	Yes	Yes	No	Quit smoking	0	13	18	15	No	0	No	Rely entirely on takeout or restaurants	Tap water	2	Bone normal	No	No	No	55	25	16	0	26	19.5	10
No.1418	13	37	29.52	Married	0	0	Secondary	Town	well-off	No	No	No	No	No	No	No	No	No	Yes	No	11	138	4	30	No	No	No	Quit smoking	0	12	17	2	No	0	Yes	Hybrid mode	Pure water	3	Osteoporosis	No	No	No	71	37	8	1	30	32.5	0
No.1419	13	37	22.29	Married	1	1	Primary	Country	opulence	No	Yes	No	No	No	Yes	No	No	Yes	No	No	13	170	8	100	No	Yes	No	Never smoking	0	0	0	0	No	0	No	Rely entirely on takeout or restaurants	Pure water	7	Bone normal	No	No	No	42	55	21	0	32.5	40	20
No.1420	13	22	18.76	Married	3	2	Primary	City	well-off	No	No	No	No	No	No	Yes	No	No	No	No	11	85	5	10	Yes	Yes	No	Never smoking	0	0	0	0	No	0	No	Hybrid mode	Tap water	5	Bone normal	No	No	No	9	9	20	7	13	13	9.5
No.1421	13	19	21.63	Married	5	0	Secondary	City	well-off	No	No	Yes	No	No	No	No	No	No	No	No	14	36	7	80	Yes	No	No	Quit smoking	0	23	16	9	No	0	Yes	Relying entirely on buying groceries and cooking	Tap water	5	Bone loss	No	No	No	50	15	6	7	23.5	25.5	16
No.1422	13	30	27.07	Married	4	0	Secondary	Country	well-off	No	No	No	No	No	No	No	No	No	No	No	11	103	4	10	Yes	No	No	Never smoking	0	0	0	0	Yes	79	No	Rely entirely on takeout or restaurants	Tap water	7	Bone normal	No	No	No	0	10	20	4	38.5	24.5	22
No.1423	13	23	28.09	Married	6	1	Secondary	City	Upper-middle income	No	Yes	No	Yes	No	No	No	No	No	No	No	15	97	2	80	Yes	No	No	Still smoking	2	10	22	0	No	0	No	Rely entirely on takeout or restaurants	Tap water	6	Bone loss	No	No	No	64	95	18	6	29.5	14.5	29
No.1424	13	30	33.86	Married	7	3	Secondary	Country	poverty	No	No	No	No	No	No	No	No	No	No	No	13	118	1	30	Yes	No	No	Never smoking	0	0	0	0	No	0	No	Relying entirely on buying groceries and cooking	Pure water	5	Bone normal	No	No	Yes	35	46	12	5	36.5	35.5	6
No.1425	13	36	25.86	unmarried	5	1	Secondary	City	opulence	No	No	Yes	Yes	No	No	No	No	No	No	No	14	178	4	60	Yes	No	Yes	Quit smoking	0	12	27	12	No	0	No	Hybrid mode	Pure water	5	Bone loss	No	No	No	42	39	14	2	2.5	7.5	31.5
No.1426	13	28	35.92	Married	7	0	Primary	City	well-off	No	Yes	No	Yes	No	No	No	No	No	No	No	13	59	5	20	Yes	Yes	No	Quit smoking	0	2	37	5	No	0	No	Relying entirely on buying groceries and cooking	Tap water	4	Osteoporosis	No	No	No	95	13	19	4	16	4.5	36
No.1427	13	18	33.28	Married	8	0	Secondary	City	well-off	No	No	No	Yes	No	No	No	No	No	No	No	12	91	1	30	Yes	Yes	No	Never smoking	0	0	0	0	No	0	No	Hybrid mode	Pure water	7	Bone normal	No	No	Yes	5	2	7	7	4.5	40	31.5
No.1428	13	27	34.6	Married	2	1	Secondary	City	well-off	No	No	No	No	No	No	Yes	No	Yes	No	Yes	14	114	2	100	No	No	No	Still smoking	2	3	27	0	Yes	52	No	Hybrid mode	Pure water	0	Bone normal	No	No	No	74	12	9	3	2.5	16	3
No.1429	13	34	20.61	Married	5	0	Primary	City	well-off	Yes	No	No	Yes	No	Yes	No	No	No	No	Yes	16	136	3	20	Yes	No	No	Never smoking	0	0	0	0	No	0	No	Hybrid mode	Pure water	4	Bone normal	No	No	No	11	78	8	3	41.5	38	33
No.1430	13	35	19.92	unmarried	6	0	Higher	Country	well-off	No	No	No	No	No	No	No	No	Yes	No	No	13	43	8	80	No	No	No	Quit smoking	0	2	20	2	No	0	No	Relying entirely on buying groceries and cooking	Pure water	1	Bone normal	No	No	No	43	33	7	0	29	9.5	29
No.1431	13	27	32.63	unmarried	5	1	Primary	Town	Low income	No	No	Yes	No	No	No	No	No	No	No	No	14	106	9	100	Yes	Yes	No	Still smoking	14	2	36	0	No	0	No	Hybrid mode	Pure water	3	Bone loss	No	No	No	62	81	17	2	24.5	39.5	27.5
No.1432	13	27	24.57	unmarried	6	2	Higher	Country	well-off	No	No	Yes	Yes	No	No	No	No	No	No	No	15	144	6	10	No	No	Yes	Never smoking	0	0	0	0	No	0	No	Rely entirely on takeout or restaurants	Tap water	7	Bone normal	Yes	No	No	49	34	0	3	37	38	3.5
No.1433	13	36	32.95	Married	7	0	Higher	City	poverty	Yes	No	Yes	No	No	No	Yes	No	No	No	No	12	153	9	50	No	No	No	Never smoking	0	0	0	0	No	0	No	Hybrid mode	Pure water	6	Bone normal	No	No	No	91	42	4	6	23.5	29	41.5
No.1434	13	28	22.83	Married	7	0	Secondary	Country	Upper-middle income	No	No	No	No	No	No	No	No	No	No	No	11	179	5	80	Yes	No	No	Never smoking	0	0	0	0	No	0	Yes	Rely entirely on takeout or restaurants	Pure water	0	Bone loss	No	No	No	69	47	12	4	13.5	1	2
No.1435	13	27	19.54	unmarried	5	2	Secondary	Country	well-off	No	Yes	No	No	No	No	No	No	No	No	No	11	57	10	20	Yes	Yes	No	Quit smoking	0	13	19	8	No	0	Yes	Relying entirely on buying groceries and cooking	Tap water	4	Bone loss	No	No	No	89	82	21	5	1.5	25.5	4
No.1436	13	32	31.5	unmarried	1	1	Secondary	Town	well-off	No	No	No	Yes	Yes	No	Yes	No	No	Yes	No	16	97	5	30	No	Yes	No	Quit smoking	0	2	30	5	Yes	236	Yes	Hybrid mode	Tap water	6	Bone normal	No	No	No	44	8	5	1	2.5	21.5	17.5
No.1437	13	30	19.51	Married	4	0	Primary	Town	well-off	No	No	No	No	No	No	No	No	Yes	No	No	16	48	1	10	Yes	No	Yes	Quit smoking	0	15	20	11	Yes	89	No	Hybrid mode	Tap water	0	Bone normal	No	No	No	97	94	12	2	19.5	16	24.5
No.1438	13	33	29.44	unmarried	4	1	Secondary	Town	Upper-middle income	Yes	No	No	No	No	No	No	No	No	No	No	16	56	1	90	No	No	No	Never smoking	0	0	0	0	No	0	No	Relying entirely on buying groceries and cooking	Tap water	2	Bone normal	No	No	No	99	7	16	5	21	24.5	15.5
No.1439	13	29	20.14	Married	7	1	Secondary	Country	Low income	No	Yes	Yes	Yes	No	No	No	No	No	No	Yes	14	114	1	70	No	No	No	Never smoking	0	0	0	0	No	0	Yes	Hybrid mode	Pure water	7	Bone loss	No	No	No	51	57	6	1	12.5	23	23.5
No.1440	13	24	32.19	Married	8	3	Secondary	Town	well-off	No	No	No	Yes	No	No	No	No	No	No	No	15	125	2	50	No	No	No	Never smoking	0	0	0	0	No	0	No	Rely entirely on takeout or restaurants	Pure water	1	Bone normal	No	No	No	0	24	18	3	29.5	30	24.5
No.1441	13	25	22.15	Married	6	0	Higher	City	opulence	No	No	No	Yes	No	No	No	No	No	No	No	15	88	7	50	No	No	No	Never smoking	0	0	0	0	No	0	Yes	Relying entirely on buying groceries and cooking	Tap water	0	Bone normal	No	No	No	34	20	0	4	41.5	29.5	14
No.1442	13	39	24.6	Married	5	1	Higher	City	well-off	Yes	No	No	No	No	No	No	No	No	No	No	16	61	9	70	No	Yes	No	Never smoking	0	0	0	0	Yes	74	No	Relying entirely on buying groceries and cooking	Pure water	7	Bone loss	No	No	No	64	81	3	2	25	3.5	21
No.1443	13	30	17.95	unmarried	4	0	Secondary	City	well-off	No	Yes	No	No	No	No	No	No	No	No	No	12	124	6	100	Yes	Yes	No	Never smoking	0	0	0	0	No	0	Yes	Hybrid mode	Pure water	3	Bone loss	No	No	No	60	0	0	4	8.5	40.5	21.5
No.1444	13	37	22.61	unmarried	6	1	Primary	Country	poverty	No	No	No	No	No	No	No	No	No	No	Yes	12	41	4	60	Yes	Yes	Yes	Still smoking	21	5	22	0	No	0	No	Hybrid mode	Tap water	5	Bone normal	No	No	No	53	30	20	3	9	7	8
No.1445	13	36	29.35	unmarried	5	1	Secondary	Town	well-off	Yes	No	No	No	No	No	No	No	No	No	Yes	15	126	2	80	No	No	No	Quit smoking	0	4	34	10	Yes	141	No	Rely entirely on takeout or restaurants	Pure water	5	Bone loss	No	No	No	83	49	4	1	22.5	11.5	0.5
No.1446	13	36	28.5	Married	0	0	Secondary	Town	poverty	No	No	No	Yes	No	No	No	No	No	No	No	15	166	6	80	Yes	Yes	No	Never smoking	0	0	0	0	No	0	No	Relying entirely on buying groceries and cooking	Pure water	4	Osteoporosis	No	No	Yes	6	53	3	1	26	31	8.5
No.1447	13	31	21.65	Married	4	1	Secondary	City	well-off	Yes	Yes	No	Yes	No	No	No	No	No	No	Yes	12	50	2	10	Yes	No	No	Quit smoking	0	20	17	10	No	0	No	Hybrid mode	Tap water	0	Bone normal	No	No	No	74	6	8	5	36	25	29
No.1448	13	36	33.2	Married	4	0	Secondary	Town	well-off	No	No	Yes	No	No	No	No	No	No	No	No	14	41	10	100	No	Yes	No	Never smoking	0	0	0	0	No	0	No	Hybrid mode	Tap water	3	Bone normal	No	No	Yes	54	14	3	0	26.5	3	41
No.1449	13	29	33.55	Married	0	0	Primary	Town	well-off	No	No	No	No	No	No	No	No	No	No	No	16	168	10	10	No	No	No	Never smoking	0	0	0	0	No	0	Yes	Rely entirely on takeout or restaurants	Tap water	6	Bone normal	No	No	Yes	54	31	12	4	23.5	32.5	11
No.1450	13	25	17.31	Married	6	2	Primary	City	well-off	Yes	No	No	No	No	No	No	No	No	No	No	13	143	5	90	Yes	Yes	No	Never smoking	0	0	0	0	No	0	No	Relying entirely on buying groceries and cooking	Tap water	4	Bone normal	No	No	No	4	82	19	4	3	41	41
No.1451	13	24	23.14	unmarried	8	0	Secondary	Town	Upper-middle income	No	No	No	Yes	No	No	Yes	No	No	No	No	13	66	9	70	Yes	No	No	Never smoking	0	0	0	0	Yes	135	No	Relying entirely on buying groceries and cooking	Tap water	1	Osteoporosis	No	No	No	26	61	6	2	5	25.5	42
No.1452	13	21	19.43	Married	6	2	Primary	City	Low income	No	No	No	No	No	No	Yes	No	No	No	No	13	120	1	60	Yes	No	No	Quit smoking	0	17	18	8	No	0	No	Relying entirely on buying groceries and cooking	Pure water	1	Bone normal	No	No	No	13	80	1	1	40.5	21	27.5
No.1453	13	23	34.31	Married	5	1	Secondary	City	poverty	No	No	No	No	Yes	No	No	No	No	No	No	16	65	2	40	Yes	Yes	No	Still smoking	27	13	25	0	No	0	Yes	Relying entirely on buying groceries and cooking	Tap water	6	Bone loss	No	No	No	40	68	16	3	25	17	12.5
No.1454	13	19	28.25	Married	5	2	Higher	City	opulence	No	Yes	No	No	No	No	Yes	No	No	No	Yes	16	64	4	60	Yes	No	No	Quit smoking	0	8	24	5	Yes	121	Yes	Hybrid mode	Pure water	3	Bone normal	No	No	No	5	17	16	7	9.5	17.5	6.5
No.1455	13	29	35.95	unmarried	8	0	Primary	Town	well-off	No	Yes	Yes	No	No	No	No	Yes	No	No	No	15	80	3	90	No	No	No	Never smoking	0	0	0	0	No	0	Yes	Relying entirely on buying groceries and cooking	Tap water	7	Bone loss	No	No	No	57	6	13	5	28.5	12.5	15
No.1456	13	28	34.07	Married	4	1	Secondary	Town	opulence	No	Yes	No	No	No	No	No	No	No	No	No	13	46	2	40	No	No	No	Quit smoking	0	19	18	11	No	0	No	Relying entirely on buying groceries and cooking	Pure water	2	Bone normal	No	No	Yes	41	37	3	4	41	4	30
No.1457	13	23	29.66	Married	6	0	Primary	City	well-off	No	Yes	Yes	No	No	No	No	Yes	No	No	Yes	12	119	2	70	No	Yes	Yes	Quit smoking	0	5	30	4	Yes	109	Yes	Hybrid mode	Pure water	0	Bone normal	No	No	No	82	15	14	3	33	22	28.5
No.1458	13	34	34.97	Married	4	0	Higher	Country	well-off	Yes	No	No	Yes	No	No	No	No	No	No	No	14	61	7	60	No	No	No	Never smoking	0	0	0	0	No	0	Yes	Rely entirely on takeout or restaurants	Pure water	3	Bone normal	No	No	No	20	77	15	1	1.5	23.5	20
No.1459	13	35	35.25	unmarried	5	2	Secondary	Country	well-off	No	No	No	No	No	No	Yes	Yes	No	No	No	14	176	9	40	Yes	Yes	Yes	Never smoking	0	0	0	0	No	0	No	Hybrid mode	Tap water	0	Bone loss	No	No	No	33	71	10	2	9	11.5	37.5
No.1460	13	21	27.07	unmarried	1	0	Secondary	Country	well-off	No	No	No	No	No	Yes	No	No	No	No	No	12	164	10	40	Yes	No	No	Never smoking	0	0	0	0	No	0	Yes	Hybrid mode	Pure water	4	Bone normal	No	No	No	13	97	1	0	18	17	18
No.1461	13	24	26.95	unmarried	4	1	Higher	Country	opulence	No	No	No	No	No	No	No	No	No	No	No	16	39	4	90	No	No	No	Never smoking	0	0	0	0	No	0	Yes	Relying entirely on buying groceries and cooking	Tap water	7	Bone normal	No	No	No	84	85	17	2	0	18.5	26.5
No.1462	13	22	29.74	unmarried	2	0	Higher	Town	Upper-middle income	No	Yes	Yes	No	No	No	Yes	No	No	No	No	14	64	10	90	Yes	No	No	Still smoking	34	10	26	0	No	0	No	Relying entirely on buying groceries and cooking	Pure water	0	Bone normal	No	No	No	56	40	8	7	7.5	35	36
No.1463	13	32	31.58	Married	5	1	Secondary	Town	opulence	No	No	Yes	No	No	No	No	No	No	No	No	13	122	8	10	Yes	No	Yes	Never smoking	0	0	0	0	Yes	130	Yes	Relying entirely on buying groceries and cooking	Tap water	4	Bone normal	No	No	No	35	29	11	1	35.5	4.5	34.5
No.1464	13	30	26.29	Married	4	0	Secondary	Town	well-off	No	No	Yes	No	No	No	Yes	No	No	No	No	11	178	2	90	No	Yes	No	Never smoking	0	0	0	0	Yes	205	No	Hybrid mode	Tap water	7	Bone normal	No	No	No	45	36	11	7	1.5	32.5	3.5
No.1465	13	33	34.95	Married	6	2	Secondary	Town	Upper-middle income	No	Yes	No	No	No	No	No	No	No	No	No	14	85	10	40	Yes	Yes	No	Never smoking	0	0	0	0	No	0	No	Relying entirely on buying groceries and cooking	Pure water	5	Bone normal	No	No	No	8	14	16	2	24	41.5	7.5
No.1466	13	31	34.8	Married	6	0	Primary	City	opulence	No	No	No	No	No	No	No	No	Yes	No	No	16	125	9	20	Yes	No	Yes	Quit smoking	0	7	26	6	Yes	239	Yes	Relying entirely on buying groceries and cooking	Pure water	4	Bone loss	No	No	No	64	58	1	2	31	35	25
No.1467	13	23	20.61	Married	2	1	Higher	Town	well-off	No	No	No	Yes	No	No	No	No	No	No	Yes	16	105	1	40	Yes	No	No	Quit smoking	0	8	23	18	No	0	Yes	Relying entirely on buying groceries and cooking	Tap water	6	Bone normal	No	No	No	10	94	18	4	13	22.5	35.5
No.1468	13	22	32.14	Married	7	1	Primary	City	well-off	No	Yes	No	No	No	No	No	No	No	No	Yes	14	138	9	80	No	No	No	Never smoking	0	0	0	0	No	0	No	Rely entirely on takeout or restaurants	Pure water	4	Osteoporosis	No	No	No	15	12	12	6	23	19.5	10
No.1469	13	39	32.43	Married	2	0	Higher	City	poverty	No	No	No	Yes	No	No	No	No	No	No	Yes	12	59	8	50	No	No	No	Never smoking	0	0	0	0	Yes	132	No	Hybrid mode	Tap water	5	Bone loss	No	No	No	89	22	5	3	11.5	8	12
No.1470	13	36	20.18	Married	8	1	Secondary	Town	well-off	No	Yes	No	No	No	No	No	No	No	Yes	No	14	55	5	50	No	Yes	Yes	Still smoking	2	17	17	0	Yes	167	No	Rely entirely on takeout or restaurants	Tap water	5	Bone normal	No	No	No	21	22	9	7	7	24.5	10.5
No.1471	13	36	27.78	Married	2	0	Higher	Country	Low income	No	No	No	No	No	No	No	No	No	No	No	14	130	9	80	No	No	No	Quit smoking	0	8	27	17	No	0	Yes	Rely entirely on takeout or restaurants	Pure water	0	Bone loss	No	No	No	41	95	3	2	41.5	21.5	23
No.1472	13	19	34.81	Married	3	0	Higher	Country	well-off	No	No	No	Yes	No	No	No	No	No	No	No	14	53	1	50	Yes	Yes	No	Never smoking	0	0	0	0	No	0	Yes	Hybrid mode	Pure water	2	Bone normal	No	No	No	57	42	4	4	5	38	2.5
No.1473	13	38	35.48	Married	4	2	Primary	Town	well-off	No	No	No	Yes	No	No	No	No	No	No	Yes	13	80	5	100	No	No	No	Still smoking	38	4	17	0	Yes	72	No	Hybrid mode	Tap water	1	Osteoporosis	No	No	No	65	3	7	6	41.5	37	13
No.1474	13	39	27.49	Married	3	1	Higher	City	Upper-middle income	No	Yes	No	No	No	No	No	No	No	Yes	No	11	70	10	10	No	Yes	Yes	Never smoking	0	0	0	0	No	0	No	Relying entirely on buying groceries and cooking	Pure water	4	Bone normal	No	No	No	59	48	5	0	32	33.5	35.5
No.1475	13	23	21.32	Married	2	0	Secondary	Town	well-off	No	Yes	No	Yes	No	No	Yes	No	Yes	No	No	14	97	8	60	No	No	No	Never smoking	0	0	0	0	No	0	Yes	Hybrid mode	Pure water	2	Bone loss	No	No	No	87	46	0	4	29.5	39	39
No.1476	13	31	30.03	unmarried	0	0	Higher	Town	well-off	No	No	Yes	No	No	No	Yes	Yes	No	No	Yes	12	161	8	90	No	No	No	Never smoking	0	0	0	0	No	0	No	Relying entirely on buying groceries and cooking	Pure water	7	Bone loss	No	No	No	57	82	14	0	12	12	24.5
No.1477	13	38	25.32	Married	4	0	Primary	City	opulence	No	Yes	No	No	No	No	No	No	No	No	No	13	104	10	10	Yes	No	No	Still smoking	19	13	24	0	No	0	No	Hybrid mode	Pure water	7	Bone normal	No	No	No	55	30	17	7	39.5	6	21
No.1478	13	37	18.81	Married	4	2	Higher	City	Low income	No	No	Yes	Yes	No	No	No	No	Yes	No	No	12	45	7	10	Yes	No	Yes	Quit smoking	0	0	0	3	No	0	No	Rely entirely on takeout or restaurants	Tap water	3	Bone loss	No	No	No	47	52	13	1	33	32.5	28.5
No.1479	13	28	17.1	unmarried	3	0	Secondary	City	poverty	No	No	Yes	Yes	Yes	No	No	No	No	Yes	Yes	11	50	3	100	No	No	No	Still smoking	35	12	16	0	No	0	No	Relying entirely on buying groceries and cooking	Pure water	0	Bone normal	No	No	No	62	90	13	6	37.5	27	14
No.1480	13	32	27.62	unmarried	5	2	Secondary	Town	Upper-middle income	No	No	No	No	No	No	No	No	No	No	Yes	11	117	4	10	Yes	No	No	Quit smoking	0	17	17	5	No	0	Yes	Relying entirely on buying groceries and cooking	Tap water	6	Bone loss	No	No	No	21	82	6	5	15	21	24.5
No.1481	13	34	35.8	unmarried	2	1	Higher	City	poverty	Yes	No	No	Yes	No	Yes	No	No	No	No	Yes	11	61	5	100	Yes	Yes	No	Never smoking	0	0	0	0	No	0	No	Relying entirely on buying groceries and cooking	Pure water	3	Bone normal	No	No	No	67	14	6	7	23.5	23	35
No.1482	13	29	23.66	Married	2	1	Secondary	Town	well-off	No	No	No	Yes	No	No	No	No	No	No	Yes	13	120	9	100	No	No	No	Still smoking	9	18	20	0	No	0	Yes	Hybrid mode	Tap water	2	Bone normal	No	No	No	83	67	21	5	16	9.5	14
No.1483	13	32	26.13	unmarried	4	1	Secondary	City	opulence	No	Yes	No	No	No	No	No	No	No	No	No	12	44	6	60	No	No	No	Quit smoking	0	6	24	19	Yes	193	No	Hybrid mode	Pure water	0	Bone normal	No	No	No	6	12	5	3	14	9.5	10
No.1484	13	26	21.57	Married	5	0	Higher	Country	well-off	No	No	Yes	No	No	No	No	No	No	No	No	12	45	9	10	Yes	No	No	Never smoking	0	0	0	0	No	0	No	Relying entirely on buying groceries and cooking	Pure water	6	Osteoporosis	No	No	No	23	85	0	1	31	11	41
No.1485	13	26	32.74	unmarried	1	0	Secondary	City	poverty	No	No	No	No	No	No	Yes	No	No	No	No	16	170	7	30	Yes	Yes	No	Never smoking	0	0	0	0	No	0	Yes	Relying entirely on buying groceries and cooking	Pure water	7	Bone normal	No	No	No	30	4	9	6	12.5	2.5	27.5
No.1486	13	28	24.11	unmarried	4	2	Secondary	Town	well-off	No	No	No	Yes	No	No	Yes	No	No	No	No	15	86	7	10	Yes	No	Yes	Never smoking	0	0	0	0	No	0	No	Relying entirely on buying groceries and cooking	Pure water	6	Bone loss	No	No	No	40	41	6	4	10.5	8.5	18.5
No.1487	13	29	22.92	Married	8	0	Primary	Town	opulence	No	No	Yes	Yes	No	No	Yes	No	No	No	Yes	12	78	5	40	No	No	No	Quit smoking	0	16	20	1	No	0	No	Hybrid mode	Tap water	2	Bone loss	No	No	No	71	91	17	2	41.5	31.5	9.5
No.1488	13	35	29.43	unmarried	3	2	Higher	Town	Low income	Yes	Yes	No	Yes	No	No	No	No	No	No	No	16	62	1	10	Yes	No	Yes	Never smoking	0	0	0	0	No	0	No	Hybrid mode	Tap water	1	Bone normal	No	No	No	83	6	19	7	26	10.5	25.5
No.1489	13	33	31.73	Married	6	1	Secondary	City	well-off	No	No	No	No	No	No	No	No	No	No	No	14	97	10	90	Yes	No	No	Never smoking	0	0	0	0	No	0	No	Hybrid mode	Pure water	6	Bone normal	No	No	No	82	84	14	1	21	28.5	37
No.1490	13	35	20.66	Married	2	1	Secondary	Town	Low income	No	No	No	Yes	No	No	Yes	No	No	No	No	15	104	3	20	Yes	No	No	Quit smoking	0	8	31	8	No	0	Yes	Hybrid mode	Tap water	0	Bone normal	No	No	No	52	33	19	2	9.5	20	26.5
No.1491	13	33	25.26	Married	3	1	Secondary	City	well-off	No	Yes	No	No	No	No	No	No	No	No	No	12	174	3	60	Yes	No	Yes	Never smoking	0	0	0	0	No	0	No	Hybrid mode	Pure water	6	Bone normal	No	No	No	24	91	17	6	18.5	16	15
No.1492	13	27	21.62	Married	7	0	Higher	Country	well-off	No	No	Yes	No	No	No	No	No	No	No	No	13	121	1	40	No	No	No	Never smoking	0	0	0	0	No	0	No	Hybrid mode	Pure water	3	Bone normal	No	No	No	97	56	12	4	15.5	35.5	22.5
No.1493	13	31	32.27	unmarried	2	1	Secondary	City	Upper-middle income	No	No	Yes	No	No	No	No	No	No	No	No	16	110	9	40	Yes	Yes	No	Never smoking	0	0	0	0	No	0	No	Relying entirely on buying groceries and cooking	Pure water	2	Osteoporosis	No	No	No	34	80	14	5	40	6	23
No.1494	13	38	20.04	Married	7	0	Secondary	Country	well-off	No	No	No	No	Yes	No	No	Yes	Yes	No	No	12	122	2	60	Yes	No	No	Never smoking	0	0	0	0	Yes	101	No	Hybrid mode	Tap water	1	Bone normal	No	No	No	19	24	1	0	29	1.5	17
No.1495	13	33	19.07	unmarried	3	2	Primary	Country	well-off	No	No	No	No	No	No	No	No	No	No	No	12	88	3	40	Yes	Yes	No	Quit smoking	0	6	32	16	Yes	81	Yes	Rely entirely on takeout or restaurants	Pure water	2	Bone normal	No	No	No	61	45	17	1	17	33.5	7.5
No.1496	13	33	26.09	Married	2	1	Secondary	City	well-off	No	No	No	No	Yes	No	Yes	No	No	No	No	13	104	5	30	No	No	No	Never smoking	0	0	0	0	No	0	No	Rely entirely on takeout or restaurants	Tap water	5	Bone loss	No	No	No	16	27	18	4	30.5	16.5	40
No.1497	13	19	17.61	Married	2	1	Secondary	City	Upper-middle income	No	No	Yes	Yes	No	No	No	No	No	No	No	16	166	10	10	Yes	Yes	No	Quit smoking	0	14	17	12	Yes	41	No	Relying entirely on buying groceries and cooking	Tap water	5	Bone normal	No	No	No	67	56	17	2	31.5	15	40
No.1498	13	28	31.91	unmarried	1	0	Secondary	Country	opulence	No	No	No	No	No	No	Yes	No	No	No	No	15	39	10	70	Yes	No	No	Still smoking	10	14	21	0	No	0	No	Hybrid mode	Tap water	1	Bone normal	No	No	No	52	42	3	3	24.5	21	29
No.1499	13	27	34.64	Married	4	1	Higher	City	opulence	No	No	No	Yes	No	No	No	No	Yes	Yes	No	12	173	7	100	Yes	No	No	Never smoking	0	0	0	0	No	0	Yes	Hybrid mode	Pure water	4	Bone loss	No	No	No	34	71	9	7	15.5	42	3
No.1500	13	23	19.04	Married	2	2	Secondary	City	Low income	No	No	No	No	No	No	Yes	No	No	No	Yes	12	169	9	60	No	Yes	No	Quit smoking	0	16	14	1	No	0	No	Relying entirely on buying groceries and cooking	Pure water	7	Bone normal	No	No	No	10	90	12	5	11.5	16.5	21
No.1501	13	19	27.04	Married	4	2	Primary	Town	well-off	No	No	No	No	No	No	Yes	No	No	Yes	No	11	93	7	30	Yes	Yes	Yes	Quit smoking	0	1	36	7	No	0	No	Relying entirely on buying groceries and cooking	Tap water	1	Bone normal	No	No	No	74	71	6	7	13.5	14.5	36
No.1502	13	25	33.06	Married	4	0	Secondary	City	Upper-middle income	No	No	Yes	No	No	No	Yes	No	Yes	No	No	16	67	9	40	No	Yes	No	Never smoking	0	0	0	0	No	0	No	Hybrid mode	Pure water	1	Bone normal	No	No	No	70	5	11	0	9	36	35
No.1503	13	34	30.79	unmarried	6	3	Secondary	Town	well-off	No	No	No	No	No	No	No	No	No	No	No	13	59	4	20	No	Yes	No	Never smoking	0	0	0	0	No	0	No	Hybrid mode	Pure water	6	Bone loss	No	No	No	16	71	19	7	12.5	24	13.5
No.1504	13	24	18.08	unmarried	1	1	Primary	Country	opulence	No	No	No	No	Yes	No	No	No	No	No	Yes	16	129	7	70	No	Yes	No	Never smoking	0	0	0	0	No	0	No	Relying entirely on buying groceries and cooking	Pure water	3	Bone loss	No	No	No	59	15	21	1	41	42	13.5
No.1505	13	18	25.82	Married	5	0	Primary	Town	Upper-middle income	No	No	No	Yes	No	Yes	Yes	Yes	No	No	No	15	129	5	60	No	No	No	Quit smoking	0	2	37	14	No	0	No	Relying entirely on buying groceries and cooking	Pure water	3	Bone loss	No	No	No	1	5	11	4	4.5	35	8.5
No.1506	13	36	20.05	Married	2	0	Higher	Town	Upper-middle income	No	No	No	No	No	No	No	No	No	No	No	14	126	6	40	No	No	No	Never smoking	0	0	0	0	Yes	79	Yes	Rely entirely on takeout or restaurants	Pure water	7	Bone normal	No	No	No	64	73	12	2	18	12	0
No.1507	13	24	17.45	Married	2	2	Primary	Town	well-off	No	No	No	No	Yes	No	No	No	No	No	No	13	114	8	30	No	No	No	Quit smoking	0	4	30	7	No	0	No	Relying entirely on buying groceries and cooking	Pure water	6	Bone loss	No	No	No	48	52	1	0	2.5	10	28.5
No.1508	13	36	33.2	Married	0	0	Secondary	City	Upper-middle income	No	No	Yes	No	No	No	Yes	Yes	No	No	No	14	90	3	100	No	No	No	Never smoking	0	0	0	0	No	0	No	Rely entirely on takeout or restaurants	Pure water	4	Bone normal	No	No	Yes	67	85	1	5	12.5	25	41.5
No.1509	13	39	27.31	Married	5	0	Secondary	City	well-off	No	Yes	No	No	No	No	Yes	No	No	No	Yes	15	45	10	50	No	No	No	Never smoking	0	0	0	0	No	0	No	Hybrid mode	Pure water	3	Bone loss	No	No	No	39	79	2	1	12.5	36.5	0.5
No.1510	13	25	24.43	Married	6	0	Secondary	City	well-off	No	No	No	Yes	No	No	Yes	No	No	No	No	14	122	2	40	Yes	No	No	Never smoking	0	0	0	0	No	0	No	Relying entirely on buying groceries and cooking	Tap water	4	Bone normal	No	No	Yes	3	51	19	1	36.5	1.5	27.5
No.1511	13	21	20.89	Married	3	2	Higher	Town	opulence	Yes	Yes	No	No	Yes	No	No	No	No	No	Yes	15	124	8	10	Yes	No	No	Still smoking	19	11	22	0	No	0	Yes	Hybrid mode	Pure water	0	Bone normal	No	No	No	6	14	13	6	3	3.5	7.5
No.1512	13	22	29.67	Married	5	2	Secondary	City	opulence	No	No	No	Yes	No	No	No	No	No	No	No	16	54	8	40	No	No	Yes	Never smoking	0	0	0	0	No	0	No	Hybrid mode	Pure water	6	Bone loss	No	No	No	63	22	10	1	32.5	3	38
No.1513	13	36	23.17	unmarried	0	0	Secondary	Town	Upper-middle income	No	No	No	No	No	Yes	No	No	No	No	No	11	87	10	20	Yes	No	No	Never smoking	0	0	0	0	No	0	No	Relying entirely on buying groceries and cooking	Pure water	5	Bone normal	No	No	No	1	13	12	7	40.5	28	5.5
No.1514	13	34	24.33	Married	3	0	Secondary	Town	poverty	Yes	Yes	No	Yes	No	No	No	Yes	No	No	No	16	93	10	70	No	No	Yes	Still smoking	25	12	18	0	No	0	Yes	Relying entirely on buying groceries and cooking	Tap water	0	Bone normal	No	No	No	15	73	0	2	29.5	25.5	32
No.1515	13	27	34.34	Married	0	1	Secondary	Country	opulence	No	No	No	Yes	Yes	No	No	No	No	No	No	12	160	6	30	No	Yes	No	Quit smoking	0	0	0	1	No	0	No	Hybrid mode	Pure water	5	Bone loss	No	No	No	87	9	11	2	31	11.5	7.5
No.1516	13	21	18.61	Married	8	3	Secondary	Country	well-off	Yes	No	No	No	No	Yes	Yes	No	No	No	Yes	15	92	3	60	No	Yes	Yes	Still smoking	37	9	28	0	Yes	136	No	Hybrid mode	Pure water	4	Bone normal	No	No	Yes	47	64	16	6	37.5	27	15
No.1517	13	38	25.15	Married	0	0	Higher	Country	well-off	No	Yes	No	No	No	No	No	No	No	No	Yes	15	102	6	30	No	Yes	Yes	Never smoking	0	0	0	0	No	0	No	Relying entirely on buying groceries and cooking	Tap water	5	Bone normal	No	No	No	97	2	11	4	21	27.5	19
No.1518	13	31	30.54	Married	1	0	Primary	Country	well-off	No	No	No	No	No	Yes	Yes	No	No	No	No	12	104	8	50	No	Yes	Yes	Still smoking	20	5	31	0	No	0	No	Relying entirely on buying groceries and cooking	Pure water	3	Bone loss	No	No	No	23	4	6	1	17	21	16
No.1519	13	31	28.19	Married	7	2	Primary	City	well-off	No	No	No	No	No	No	No	Yes	No	No	Yes	16	179	9	50	No	Yes	No	Still smoking	38	4	31	0	Yes	224	Yes	Relying entirely on buying groceries and cooking	Pure water	1	Bone normal	No	No	No	73	8	16	5	29.5	35	2.5
No.1520	13	36	35.78	unmarried	7	3	Secondary	City	well-off	No	Yes	Yes	Yes	Yes	No	No	No	No	No	No	15	112	1	20	No	No	Yes	Quit smoking	0	2	20	2	No	0	No	Relying entirely on buying groceries and cooking	Tap water	2	Bone normal	No	No	No	13	84	20	5	41.5	14	5
No.1521	13	22	34.46	Married	1	0	Secondary	Country	well-off	No	No	No	Yes	No	No	No	No	No	No	No	12	59	3	60	No	Yes	No	Never smoking	0	0	0	0	Yes	233	No	Rely entirely on takeout or restaurants	Tap water	7	Bone normal	No	No	No	28	77	20	1	40	33.5	6.5
No.1522	13	31	30.77	unmarried	2	2	Secondary	City	Low income	No	No	No	No	No	No	No	No	No	No	No	12	169	8	50	Yes	Yes	No	Never smoking	0	0	0	0	No	0	No	Rely entirely on takeout or restaurants	Pure water	7	Bone normal	No	No	No	32	72	16	5	26.5	13.5	25.5
No.1523	13	34	24.4	Married	2	1	Higher	City	opulence	No	No	Yes	Yes	No	No	No	No	No	No	No	14	84	1	90	Yes	Yes	Yes	Never smoking	0	0	0	0	No	0	No	Hybrid mode	Pure water	4	Bone normal	No	No	No	53	56	20	1	16	8	29
No.1524	13	28	19.6	Married	1	0	Secondary	Town	Upper-middle income	No	No	No	No	No	No	Yes	No	No	No	No	11	83	6	70	Yes	No	No	Never smoking	0	0	0	0	Yes	211	No	Hybrid mode	Tap water	3	Bone normal	No	No	No	27	63	17	1	9.5	15.5	15
No.1525	13	27	28.96	Married	4	2	Higher	City	well-off	No	No	No	Yes	No	No	No	No	No	No	No	15	57	4	40	No	No	No	Never smoking	0	0	0	0	No	0	Yes	Rely entirely on takeout or restaurants	Pure water	1	Bone loss	No	No	No	41	60	4	6	23	15	2.5
No.1526	13	25	19.79	Married	3	0	Secondary	Town	well-off	No	No	No	No	No	No	Yes	No	No	No	No	11	66	6	20	No	No	No	Never smoking	0	0	0	0	No	0	No	Hybrid mode	Pure water	3	Osteoporosis	No	No	No	39	76	2	1	22.5	9.5	13
No.1527	13	38	35.46	unmarried	6	1	Primary	Town	opulence	Yes	No	No	No	No	No	Yes	No	No	No	No	13	40	3	100	Yes	No	No	Quit smoking	0	10	22	6	No	0	No	Rely entirely on takeout or restaurants	Pure water	6	Bone loss	No	No	No	37	72	21	2	40	32	8.5
No.1528	13	38	19.73	unmarried	2	1	Higher	Country	opulence	No	Yes	No	No	No	No	No	No	No	No	No	13	46	5	10	No	Yes	No	Never smoking	0	0	0	0	No	0	Yes	Relying entirely on buying groceries and cooking	Pure water	3	Osteoporosis	No	No	No	84	63	8	7	35.5	21	3
No.1529	13	36	25.54	unmarried	5	0	Higher	Town	Low income	No	No	No	No	No	No	No	No	No	No	Yes	11	170	7	10	Yes	No	No	Quit smoking	0	7	18	19	No	0	No	Hybrid mode	Pure water	4	Bone loss	No	No	No	14	78	21	0	21.5	32	38.5
No.1530	13	31	20.36	Married	1	1	Secondary	Town	well-off	No	No	No	Yes	Yes	Yes	No	No	No	No	No	12	143	10	50	Yes	No	No	Never smoking	0	0	0	0	No	0	No	Relying entirely on buying groceries and cooking	Pure water	0	Bone normal	No	No	No	42	2	12	6	7	31	37.5
No.1531	13	39	20.34	Married	6	2	Higher	Town	Low income	No	No	No	No	No	No	No	No	No	No	No	15	70	5	10	Yes	No	Yes	Never smoking	0	0	0	0	No	0	Yes	Hybrid mode	Tap water	5	Bone normal	No	No	No	18	61	18	6	15.5	14.5	22
No.1532	13	20	30.67	Married	5	0	Secondary	City	poverty	Yes	No	No	No	No	No	Yes	No	Yes	No	No	12	64	7	100	No	No	No	Still smoking	35	3	28	0	No	0	No	Hybrid mode	Tap water	5	Bone normal	No	No	No	4	7	4	5	35.5	38	31.5
No.1533	13	35	20.89	Married	3	1	Primary	Town	well-off	No	No	No	No	No	No	No	No	No	No	No	13	170	2	80	No	Yes	No	Quit smoking	0	8	21	11	No	0	No	Relying entirely on buying groceries and cooking	Tap water	0	Bone loss	No	No	No	10	53	15	4	20.5	10	11
No.1534	13	33	29.5	unmarried	5	2	Secondary	City	well-off	No	No	No	No	No	No	No	No	No	No	Yes	11	175	2	10	No	No	No	Never smoking	0	0	0	0	Yes	104	Yes	Relying entirely on buying groceries and cooking	Tap water	1	Bone normal	No	No	No	60	12	7	3	13.5	23.5	20.5
No.1535	13	31	20.6	unmarried	0	0	Secondary	Country	well-off	No	No	No	No	No	Yes	Yes	No	No	No	No	14	79	7	20	No	No	No	Never smoking	0	0	0	0	Yes	36	No	Rely entirely on takeout or restaurants	Tap water	7	Bone normal	No	No	No	12	49	3	0	1.5	41.5	2.5
No.1536	13	34	17.2	Married	0	0	Primary	City	well-off	No	No	No	No	No	No	No	No	No	Yes	No	11	54	2	80	No	No	No	Quit smoking	0	1	36	5	Yes	40	No	Hybrid mode	Tap water	2	Bone loss	No	No	No	47	84	10	3	35.5	19.5	17
No.1537	13	33	26.1	Married	5	1	Higher	Town	Upper-middle income	No	No	No	Yes	No	No	No	No	No	No	No	15	81	2	100	Yes	No	No	Never smoking	0	0	0	0	No	0	No	Relying entirely on buying groceries and cooking	Pure water	2	Bone normal	No	No	No	28	37	19	2	26.5	33	18
No.1538	13	23	23.34	Married	6	1	Higher	City	Upper-middle income	No	Yes	No	No	No	No	Yes	No	Yes	No	Yes	16	162	4	60	No	No	No	Never smoking	0	0	0	0	No	0	No	Rely entirely on takeout or restaurants	Tap water	0	Osteoporosis	No	No	No	25	45	3	1	16	41	25.5
No.1539	13	34	20.32	unmarried	8	1	Primary	Country	opulence	Yes	No	No	No	No	No	Yes	No	No	No	No	11	103	9	90	Yes	Yes	No	Never smoking	0	0	0	0	No	0	Yes	Relying entirely on buying groceries and cooking	Pure water	4	Bone normal	No	No	No	41	0	20	3	30	38	22.5
No.1540	13	38	20.1	Married	8	0	Secondary	City	Low income	Yes	No	No	No	No	No	No	No	No	No	No	11	48	9	60	Yes	No	No	Quit smoking	0	5	32	8	No	0	No	Rely entirely on takeout or restaurants	Tap water	1	Bone normal	No	No	No	10	97	0	5	39.5	34.5	21.5
No.1541	13	27	25.8	Married	5	1	Higher	Town	opulence	Yes	No	No	No	No	No	No	No	No	No	No	16	126	4	20	Yes	No	No	Never smoking	0	0	0	0	No	0	No	Hybrid mode	Pure water	7	Bone normal	No	No	No	34	33	10	2	21.5	2	6.5
No.1542	13	23	22.57	Married	2	0	Higher	City	Upper-middle income	No	No	No	No	No	No	No	No	No	No	Yes	12	87	3	50	Yes	No	No	Still smoking	2	14	23	0	No	0	No	Rely entirely on takeout or restaurants	Pure water	4	Osteoporosis	No	No	No	92	10	20	2	19	32.5	41
No.1543	13	20	21.68	Married	1	0	Primary	City	Low income	No	No	Yes	No	Yes	No	Yes	No	No	No	No	15	72	10	30	No	Yes	No	Never smoking	0	0	0	0	Yes	66	No	Hybrid mode	Pure water	3	Bone normal	No	No	No	28	68	16	7	33.5	40	39.5
No.1544	13	30	25.43	Married	6	1	Higher	Town	Low income	No	No	No	No	No	No	No	No	No	No	No	15	167	9	100	No	Yes	Yes	Quit smoking	0	4	29	19	No	0	No	Hybrid mode	Tap water	1	Bone normal	No	No	No	24	92	18	4	3.5	19	12
No.1545	13	26	25.28	Married	5	0	Higher	Town	Upper-middle income	No	No	No	No	No	No	No	No	No	No	No	15	55	4	60	No	No	No	Quit smoking	0	2	27	2	No	0	No	Hybrid mode	Pure water	5	Bone normal	No	No	No	57	44	18	5	28	16	10.5
No.1546	13	39	27.29	Married	1	2	Primary	Town	Low income	No	No	No	No	No	No	No	No	No	No	No	15	70	1	100	No	No	No	Never smoking	0	0	0	0	Yes	46	Yes	Relying entirely on buying groceries and cooking	Pure water	3	Bone normal	No	No	No	46	95	8	3	9	24.5	7
No.1547	13	28	24.59	Married	8	3	Secondary	City	well-off	Yes	No	No	Yes	No	No	No	No	No	No	Yes	13	55	7	50	No	Yes	No	Quit smoking	0	5	22	13	No	0	Yes	Relying entirely on buying groceries and cooking	Pure water	4	Bone loss	No	No	Yes	2	58	19	1	12	0	30.5
No.1548	13	24	24.07	Married	4	1	Primary	City	well-off	No	Yes	No	No	No	No	Yes	No	No	No	No	12	170	4	40	No	No	Yes	Quit smoking	0	1	38	18	No	0	Yes	Relying entirely on buying groceries and cooking	Pure water	5	Bone loss	No	No	No	54	17	16	2	2	35	24.5
No.1549	13	31	34.37	Married	7	2	Primary	City	Low income	No	Yes	No	No	Yes	No	Yes	No	No	No	Yes	15	103	9	100	Yes	No	No	Still smoking	18	2	33	0	No	0	Yes	Hybrid mode	Pure water	6	Bone loss	No	No	No	66	38	16	5	1	29.5	18
No.1550	13	38	24.46	Married	1	1	Higher	Town	opulence	No	No	Yes	No	No	No	No	No	No	No	Yes	16	80	3	70	No	Yes	Yes	Never smoking	0	0	0	0	No	0	No	Relying entirely on buying groceries and cooking	Pure water	4	Bone normal	No	No	No	73	62	7	7	28.5	23.5	8
No.1551	13	28	27.39	Married	3	1	Secondary	City	well-off	No	No	No	No	No	No	Yes	No	No	No	No	11	146	5	40	Yes	No	No	Quit smoking	0	14	23	18	No	0	No	Hybrid mode	Tap water	7	Bone loss	No	No	No	7	54	9	6	13.5	27.5	11.5
No.1552	13	39	25.94	Married	6	2	Secondary	Country	poverty	No	No	No	No	No	No	No	No	No	No	No	16	164	3	100	Yes	Yes	No	Never smoking	0	0	0	0	No	0	Yes	Hybrid mode	Tap water	7	Osteoporosis	No	No	No	87	6	0	3	9	21.5	6.5
No.1553	13	19	19.48	Married	2	2	Higher	City	Upper-middle income	No	Yes	No	No	No	No	No	No	No	No	No	16	45	8	60	Yes	No	No	Never smoking	0	0	0	0	No	0	Yes	Relying entirely on buying groceries and cooking	Pure water	1	Bone normal	No	No	No	85	45	19	7	7	27	3.5
No.1554	13	27	17.57	Married	3	1	Primary	Country	well-off	No	No	No	Yes	No	No	No	No	Yes	No	No	12	161	8	50	No	No	Yes	Never smoking	0	0	0	0	No	0	No	Hybrid mode	Tap water	1	Bone normal	No	No	No	21	5	14	7	41	39.5	18
No.1555	13	39	25.67	Married	1	1	Secondary	City	Upper-middle income	No	No	No	Yes	Yes	No	Yes	No	No	No	No	15	87	9	90	Yes	Yes	No	Still smoking	16	6	28	0	Yes	124	No	Rely entirely on takeout or restaurants	Tap water	5	Bone loss	No	No	No	10	24	13	4	39	16	0.5
No.1556	13	22	20.5	Married	4	0	Primary	Town	Low income	No	No	Yes	No	No	No	No	No	No	No	Yes	14	96	3	30	No	Yes	No	Never smoking	0	0	0	0	No	0	Yes	Relying entirely on buying groceries and cooking	Pure water	1	Bone loss	No	No	No	60	57	20	1	37	28.5	36
No.1557	13	30	25.07	unmarried	1	1	Secondary	Country	Upper-middle income	No	No	No	No	No	No	Yes	No	No	No	Yes	14	147	2	80	No	Yes	No	Never smoking	0	0	0	0	No	0	No	Relying entirely on buying groceries and cooking	Tap water	2	Bone loss	No	No	No	16	94	19	6	4	42	24
No.1558	13	28	24.81	Married	0	0	Higher	Town	well-off	No	No	Yes	No	No	No	No	No	No	No	No	16	64	8	90	Yes	Yes	No	Never smoking	0	0	0	0	No	0	Yes	Hybrid mode	Pure water	6	Bone normal	No	No	No	68	30	11	1	14	3.5	22
No.1559	13	24	34.04	Married	1	2	Higher	Country	Upper-middle income	Yes	No	Yes	No	Yes	No	No	No	No	No	No	13	142	6	80	No	No	No	Never smoking	0	0	0	0	No	0	Yes	Relying entirely on buying groceries and cooking	Tap water	0	Bone normal	No	No	No	52	8	3	7	39.5	38	41
No.1560	13	27	18.8	Married	3	0	Higher	City	opulence	No	Yes	No	Yes	Yes	No	Yes	No	No	No	No	15	73	1	70	No	No	No	Never smoking	0	0	0	0	No	0	Yes	Hybrid mode	Tap water	3	Bone normal	No	No	No	5	32	0	1	29.5	4.5	22.5
No.1561	13	24	34.86	Married	4	2	Secondary	Country	Upper-middle income	Yes	No	No	No	No	No	No	No	No	Yes	Yes	14	138	5	90	No	No	No	Never smoking	0	0	0	0	No	0	No	Relying entirely on buying groceries and cooking	Tap water	0	Bone loss	No	No	No	70	37	16	3	11	16.5	14
No.1562	13	21	18.07	Married	1	1	Secondary	City	well-off	Yes	No	No	Yes	No	No	Yes	No	No	No	No	12	38	2	30	Yes	Yes	No	Still smoking	13	1	33	0	No	0	No	Relying entirely on buying groceries and cooking	Pure water	4	Bone normal	No	No	No	87	27	1	5	10	27.5	25.5
No.1563	13	39	17.64	Married	4	1	Secondary	Town	Upper-middle income	No	No	No	No	No	No	No	No	No	No	No	14	54	2	50	No	No	No	Still smoking	37	13	17	0	No	0	No	Relying entirely on buying groceries and cooking	Tap water	6	Bone loss	No	No	No	56	73	5	0	20	13.5	24.5
No.1564	13	26	31.23	unmarried	2	1	Higher	City	well-off	No	No	No	Yes	No	No	Yes	No	No	No	No	15	91	5	80	No	No	No	Quit smoking	0	4	23	18	No	0	Yes	Relying entirely on buying groceries and cooking	Pure water	0	Bone normal	No	No	No	7	19	16	2	10	16.5	8
No.1565	13	28	18.73	Married	8	3	Primary	City	Low income	No	No	No	No	Yes	No	No	No	No	No	No	15	175	10	90	No	No	No	Never smoking	0	0	0	0	Yes	134	Yes	Relying entirely on buying groceries and cooking	Pure water	1	Osteoporosis	No	No	No	95	48	0	2	8	11	19
No.1566	13	36	20.41	unmarried	4	0	Secondary	Country	well-off	No	No	No	No	No	No	No	No	No	No	Yes	12	142	9	60	No	Yes	No	Never smoking	0	0	0	0	No	0	No	Relying entirely on buying groceries and cooking	Pure water	1	Bone normal	No	No	No	69	35	4	5	16	24	39
No.1567	13	31	19.98	unmarried	6	3	Primary	Town	Upper-middle income	No	No	Yes	Yes	Yes	Yes	No	No	No	No	Yes	15	42	3	50	No	Yes	No	Never smoking	0	0	0	0	Yes	44	No	Relying entirely on buying groceries and cooking	Tap water	4	Bone normal	No	No	No	46	15	4	1	38	7.5	3
No.1568	13	24	17.13	Married	3	0	Secondary	Town	opulence	No	No	No	No	No	No	No	No	No	No	No	16	52	8	70	No	No	No	Still smoking	2	10	28	0	No	0	No	Hybrid mode	Tap water	2	Bone normal	No	No	No	39	35	14	6	42	27	5
No.1569	13	36	32.65	Married	1	0	Higher	City	well-off	No	No	No	Yes	No	No	Yes	No	No	No	No	12	71	6	50	No	Yes	Yes	Never smoking	0	0	0	0	No	0	No	Hybrid mode	Pure water	3	Bone normal	No	No	No	58	62	3	5	12	1.5	13
No.1570	13	25	20.49	unmarried	3	0	Higher	Town	poverty	No	No	No	Yes	No	Yes	Yes	No	No	No	Yes	14	122	4	90	No	Yes	No	Quit smoking	0	7	26	3	Yes	58	Yes	Hybrid mode	Pure water	2	Bone loss	No	No	No	98	91	5	2	11	32.5	10.5
No.1571	13	39	21.31	Married	3	0	Higher	Country	Low income	No	Yes	No	Yes	No	No	No	No	No	No	No	16	121	1	60	No	No	Yes	Never smoking	0	0	0	0	No	0	Yes	Relying entirely on buying groceries and cooking	Tap water	0	Bone loss	No	No	No	32	89	13	3	21	26.5	34
No.1572	13	34	34.46	Married	4	0	Secondary	City	well-off	No	No	No	No	No	No	No	No	No	No	No	16	161	2	70	No	Yes	No	Quit smoking	0	17	15	3	No	0	Yes	Hybrid mode	Tap water	4	Bone normal	No	No	Yes	22	32	1	1	10.5	9	17.5
No.1573	13	32	26.12	Married	0	0	Secondary	Country	Upper-middle income	No	Yes	No	No	Yes	No	No	No	No	No	Yes	16	98	7	70	No	Yes	No	Quit smoking	0	10	22	6	No	0	No	Rely entirely on takeout or restaurants	Pure water	7	Bone normal	No	No	No	76	95	7	3	37	19.5	39
No.1574	13	20	32.29	unmarried	7	3	Higher	Country	Low income	No	Yes	No	No	No	No	No	No	No	Yes	No	15	173	1	30	No	No	No	Quit smoking	0	9	19	16	No	0	No	Relying entirely on buying groceries and cooking	Tap water	5	Osteoporosis	No	No	No	51	5	4	2	42	8.5	18
No.1575	13	25	23.98	Married	4	0	Primary	City	poverty	No	No	No	No	No	No	No	No	No	Yes	No	11	123	7	90	No	No	No	Never smoking	0	0	0	0	Yes	158	Yes	Rely entirely on takeout or restaurants	Tap water	4	Bone loss	No	No	No	4	39	12	2	0	34.5	3
No.1576	13	27	28.14	Married	6	2	Secondary	Country	Upper-middle income	No	No	Yes	No	No	No	No	No	No	No	Yes	16	172	5	90	Yes	Yes	No	Quit smoking	0	20	16	5	No	0	No	Relying entirely on buying groceries and cooking	Pure water	1	Bone normal	No	No	No	31	61	3	0	23.5	23	13.5
No.1577	13	37	25.12	Married	0	0	Secondary	City	Low income	No	No	Yes	No	No	No	No	No	No	Yes	No	14	120	9	100	Yes	Yes	No	Still smoking	12	14	16	0	No	0	No	Hybrid mode	Pure water	0	Bone loss	No	No	No	31	96	15	3	15.5	0	8
No.1578	13	33	23.19	Married	5	1	Secondary	City	poverty	No	Yes	No	Yes	No	No	No	No	No	No	No	14	161	6	60	Yes	Yes	Yes	Never smoking	0	0	0	0	No	0	No	Hybrid mode	Tap water	7	Bone normal	No	No	No	89	10	14	4	22	14	27.5
No.1579	13	39	33.87	Married	5	3	Higher	Town	Low income	No	Yes	No	Yes	No	No	Yes	No	No	No	No	12	103	1	90	No	No	No	Quit smoking	0	5	16	1	No	0	No	Hybrid mode	Pure water	1	Bone normal	No	No	Yes	60	86	0	5	7	31	7
No.1580	13	36	18.31	unmarried	5	0	Secondary	City	well-off	Yes	No	Yes	No	No	No	No	No	No	No	Yes	14	146	10	10	Yes	Yes	No	Never smoking	0	0	0	0	No	0	No	Hybrid mode	Pure water	7	Bone normal	No	No	No	4	16	12	0	35	29.5	26.5
No.1581	13	27	24.08	Married	0	0	Secondary	Country	well-off	No	No	Yes	No	No	No	No	No	No	No	Yes	16	142	2	100	No	No	No	Still smoking	19	14	21	0	No	0	No	Rely entirely on takeout or restaurants	Tap water	1	Bone loss	No	No	No	40	84	5	4	39.5	21	13.5
No.1582	13	31	20.57	Married	5	2	Higher	Country	well-off	No	No	Yes	No	No	No	Yes	No	No	No	Yes	16	110	2	10	Yes	Yes	No	Never smoking	0	0	0	0	No	0	No	Rely entirely on takeout or restaurants	Pure water	6	Bone loss	No	No	No	52	78	2	2	42	34.5	10.5
No.1583	13	35	22.66	Married	2	1	Higher	Town	Low income	No	No	No	Yes	No	No	No	No	Yes	No	Yes	16	155	4	40	No	Yes	No	Quit smoking	0	3	30	5	No	0	Yes	Hybrid mode	Tap water	2	Bone loss	No	No	No	81	67	7	7	3	40.5	4
No.1584	13	25	25.41	unmarried	4	0	Primary	Town	well-off	No	No	Yes	No	No	No	No	No	No	No	No	13	135	5	30	No	No	No	Never smoking	0	0	0	0	No	0	No	Relying entirely on buying groceries and cooking	Tap water	0	Bone loss	No	No	No	23	48	2	2	18.5	41.5	11
No.1585	13	35	19.59	unmarried	0	0	Secondary	Country	well-off	No	No	Yes	No	No	No	No	No	No	No	No	15	179	1	60	No	No	No	Never smoking	0	0	0	0	No	0	Yes	Hybrid mode	Pure water	2	Bone normal	No	No	No	94	6	6	5	19.5	29.5	41
No.1586	13	33	23.91	Married	3	0	Higher	Country	Upper-middle income	No	No	No	Yes	No	No	No	No	No	No	Yes	12	109	6	30	Yes	No	No	Quit smoking	0	12	25	14	No	0	No	Relying entirely on buying groceries and cooking	Pure water	5	Bone normal	No	No	No	42	46	7	0	42	38.5	42
No.1587	13	21	29.2	Married	5	0	Primary	City	opulence	No	No	No	No	No	No	Yes	No	No	No	No	12	58	2	70	No	No	No	Still smoking	31	13	25	0	No	0	No	Relying entirely on buying groceries and cooking	Tap water	5	Bone normal	No	No	No	35	63	4	0	11	13.5	38
[truncated: 42 more columns]
